# Supplementary material for: Circular RNA EPB41 expression predicts unfavorable prognoses in NSCLC by regulating miR-486-3p/eIF5A axis-mediated stemness
Source: Cancer Cell Int. 2022 Jun 20;22:219. doi: 10.1186/s12935-022-02618-7 (PMC9210757; doi:10.1186/s12935-022-02618-7)
Supplement: Supplementary file 1 — Additional file 1: High-throughput sequencing detection show the different expression of circRNA from three NSCLC and three adjacent normal tissue samples. [file 12935_2022_2618_MOESM1_ESM.xlsx]

## Sheet: up_T_vs_N
#log2FC >= 0.585 #p-value cut-off <= 0.05 #q-value cut-off <= 1.00 #Condition pair: up_T_vs_N Column A: circRNA_ID, The ID of circRNA. Column B: Locus, The position of circRNA in reference genome. Column C: Gene_Name, The gene name of circRNA. Column D: Database, The database of circRNA. Column E: Length, The sequence length of circRNA. Column F: Exons_Num, The number of exons in the circRNA. Col…
CircRNA Annotation														DE Statistic				CPM
circRNA_ID	Locus	Gene_Name	Database	Length	Exons_Num	Genomic_Length	Flank_Intron	Gene_ID	Trans_ID	RefSeq_ID	Samples	Annotation	circRNA_Study	log2FC	Fold_Change	p_value	q_value	T_CPM	N_CPM	T1	T2	T3	N1	N2	N3
hsa_circ_0000042	chr1:29362337-29365938:+	EPB41	circBase	271	2	3601	chr1:29359757-29362337|chr1:29365938-29379615	ENSG00000159023.19_3	ENST00000343067.8_1	NM_001166007	cd_19, Nhek, K562, Huvec, Hepg2, Helas3, H1hesc, Gm12878, Bj, Ag04450, Sknshra, Mcf7	ANNOTATED, CDS, coding, INTERNAL	Memczak2013, Salzman2013	5.81926	56.4639	0.00199908	0.881793	9.63863	3.81938	1066.52	363.63	919.908	0	0	0
hsa_circ_0008992	chr11:77090285-77091039:-	PAK1	circBase	249	2	754	chr11:77085410-77090285|chr11:77091039-77103375	ENSG00000149269.9_3	ENST00000356341.7_2	NM_001128620	Hs68_RNase, Hs68_control, Gm12878, Nhek	ANNOTATED, CDS, coding, INTERNAL, OVCODE, OVEXON	Jeck2013, Salzman2013	5.79824	55.6472	0.00205773	0.881793	9.61761	3.81938	237.005	0	2102.65	0	0	0
hsa_circ_0001869	chr9:88920106-88924932:-	ZCCHC6	circBase	508	5	4826	chr9:88919862-88920106|chr9:88924932-88925620	ENSG00000083223.17_2	ENST00000277141.10_2	NM_001185074	cd_19, Hs68_RNase, Hs68_control, Huvec, Hepg2, H1hesc, Gm12878, Bj, Ag04450, A549, Nhek, Sknshra	ANNOTATED, CDS, coding, INTERNAL, OVCODE, OVEXON	Jeck2013, Memczak2013, Salzman2013	5.76582	54.4106	0.00214634	0.881793	9.58519	3.81938	474.01	484.84	1314.15	0	0	0
hsa_circ_0001747	chr7:131071878-131084192:+	MKLN1	circBase	535	4	12314	chr7:131060252-131071878|chr7:131084192-131096064	ENSG00000128585.17_3	ENST00000421797.6_1	NM_013255	cd_19, neutr, Hs68_RNase, Hs68_control, K562, Hepg2, H1hesc, Gm12878, Bj, Ag04450, A549, Sknshra	ANNOTATED, CDS, coding, INTERNAL, OVCODE, OVEXON	Jeck2013, Memczak2013, Salzman2013	5.5636	47.2945	0.00510502	0.881793	9.38298	3.81938	592.513	969.679	394.246	0	0	0
hsa_circ_0000130	chr1:151611363-151611595:+	SNX27	circBase	232	1	232	chr1:151584857-151611363|chr1:151611595-151630710	ENSG00000143376.12_2	ENST00000368841.6_1	NM_030918	HEK293, cd_19, Hs68_RNase, Hs68_control, Nhek, K562, Helas3, H1hesc, Gm12878, Bj, Ag04450, A549, Sknshra	ANNOTATED, CDS, coding, INTERNAL, OVCODE, OVEXON	Jeck2013, Memczak2013, Salzman2013	5.40711	42.433	0.00975096	0.881793	9.22649	3.81938	711.016	0	1051.32	0	0	0
hsa_circ_0007332	chr14:80963811-80997230:-	CEP128	circBase	415	4	33419	chr14:80957065-80963811|chr14:80997230-81025622	ENSG00000100629.16_3	ENST00000556061.5_2	NM_152446	Hs68_RNase, Hs68_control	ALT_DONOR, CDS, coding, INTERNAL, OVCODE, OVEXON, UTR3	Jeck2013	5.31143	39.7099	0.0133462	0.881793	9.1308	3.81938	355.508	242.42	1051.32	0	0	0
hsa_circ_0001721	chr7:90355880-90356126:+	CDK14	circBase	246	1	246	chr7:90233563-90355880|chr7:90356126-90376995	ENSG00000058091.16_3	ENST00000449528.5_1	NM_012395	cd_19, Hs68_RNase, Hs68_control, K562, Huvec, Hepg2, Helas3, H1hesc, Gm12878, Bj, Ag04450, Sknshra	ANNOTATED, CDS, coding, INTERNAL, OVCODE, OVEXON	Jeck2013, Memczak2013, Salzman2013	5.14048	35.2728	0.0199174	0.881793	8.95986	3.81938	948.021	363.63	131.415	0	0	0
hsa_circ_0005082	chr12:124846671-124848345:-	NCOR2	circBase	293	2	1674	chr12:124841328-124846671|chr12:124848345-124856567	ENSG00000196498.13_4	ENST00000405201.5_1	NM_006312	Hs68_RNase, Hs68_control	ANNOTATED, CDS, coding, INTERNAL, OVCODE, OVEXON	Jeck2013	4.95204	30.9536	0.0381517	0.881793	8.77141	3.81938	237.005	121.21	919.908	0	0	0
hsa_circ_0007401	chr11:3789810-3797251:-	NUP98	circBase	593	4	7441	chr11:3784269-3789810|chr11:3797251-3800102	ENSG00000110713.15_3	ENST00000324932.11_1	NM_016320	Hs68_RNase, Hs68_control, K562, Hepg2, Helas3, H1hesc, Gm12878, Bj, Ag04450, A549, Sknshra, Mcf7	ANNOTATED, CDS, coding, INTERNAL, OVCODE, OVEXON	Jeck2013, Salzman2013	4.94326	30.7658	0.0385316	0.881793	8.76263	3.81938	237.005	242.42	788.493	0	0	0
hsa_circ_0005900	chr1:89236034-89251896:+	PKN2	circBase	777	5	15862	chr1:89226059-89236034|chr1:89251896-89270073	ENSG00000065243.19_3	ENST00000316005.11_1	NM_006256	Hs68_RNase, Hs68_control, Helas3, Bj, Ag04450, Sknshra	ANNOTATED, CDS, coding, INTERNAL, OVCODE, OVEXON	Jeck2013, Salzman2013	4.92068	30.2882	0.0395305	0.881793	8.74006	3.81938	474.01	242.42	525.662	0	0	0
hsa_circ_0008133	chr9:36197547-36199093:+	CLTA	circBase	156	2	1546	chr9:36191270-36197547|chr9:36199093-36204064	ENSG00000122705.16_2	ENST00000433436.6_2	NM_007096	Hs68_RNase, Hs68_control, K562, Huvec, H1hesc, Gm12878, Bj, Ag04450, Sknshra	ANNOTATED, CDS, coding, INTERNAL, OVCODE, OVEXON	Jeck2013, Salzman2013	4.92068	30.2882	0.0395305	0.881793	8.74006	3.81938	474.01	242.42	525.662	0	0	0
chr11:77085372-77091039:-	chr11:77085372-77091039:-	PAK1	CIRCexplorer2	287	3	5667	chr11:77070062-77085372|chr11:77091039-77103375	ENSG00000149269.9_3	ENST00000356341.7_2	NA	NA	NA	NA	4.47276	22.2042	0.000994742	0.881793	10.1545	5.68171	0	0	3416.8	0	0	152.722
hsa_circ_0005935	chr11:78176921-78204241:-	NARS2	circBase	475	5	27320	chr11:78154804-78176921|chr11:78204241-78239887	ENSG00000137513.9_3	ENST00000281038.9_1	NM_024678	Hs68_RNase, Hs68_control, K562, Hepg2, Helas3, H1hesc, Gm12878, Bj, Ag04450, A549, Sknshra, Mcf7	ANNOTATED, CDS, coding, INTERNAL, OVCODE, OVEXON	Jeck2013, Salzman2013	3.50596	11.3606	0.00385591	0.881793	9.82328	6.31731	474.01	121.21	2102.65	0	167.374	0
hsa_circ_0001612	chr6:76331247-76357517:+	SENP6	circBase	477	5	26270	chr6:76312292-76331247|chr6:76357517-76368977	ENSG00000112701.17_3	ENST00000370010.6_1	NM_015571	cd_19, K562	ANNOTATED, CDS, coding, INTERNAL	Memczak2013, Salzman2013	3.48431	11.1913	0.0315965	0.881793	9.19618	5.71187	592.513	727.259	394.246	0	0	152.722
hsa_circ_0008759	chr3:127980970-127983624:+	EEFSEC	circBase	262	2	2654	chr3:127965886-127980970|chr3:127983624-128060075	ENSG00000132394.10_2	ENST00000254730.10_1	NM_021937	Hs68_RNase, Hs68_control	ANNOTATED, CDS, coding, INTERNAL, OVCODE, OVEXON	Jeck2013	3.20376	9.21356	0.0254655	0.881793	9.57455	6.37079	948.021	121.21	1182.74	193.611	0	0
hsa_circ_0003258	chr17:47388673-47389404:-	ZNF652	circBase	261	2	731	chr17:47376286-47388673|chr17:47389404-47390059	ENSG00000198740.8_3	ENST00000508237.5_1	NM_001145365	Hs68_RNase, Hs68_control, Nhek, K562, Hepg2, Helas3, H1hesc, Gm12878, Bj, Ag04450, A549, Nhlf, Sknshra	ANNOTATED, CDS, coding, INTERNAL, OVCODE, OVEXON	Jeck2013, Salzman2013	3.12407	8.71844	0.013201	0.881793	9.46437	6.3403	474.01	1333.31	262.831	96.8053	83.6869	0
hsa_circ_0008975	chr4:148800382-148803083:+	ARHGAP10	circBase	202	2	2701	chr4:148796301-148800382|chr4:148803083-148827788	ENSG00000071205.11_2	ENST00000336498.7_1	NM_024605	Hs68_RNase, Hs68_control	ANNOTATED, CDS, coding, INTERNAL, OVCODE, OVEXON	Jeck2013	2.77351	6.83768	0.0419355	0.881793	9.07217	6.29867	592.513	969.679	0	0	167.374	0
hsa_circ_0001421	chr4:83799882-83803090:-	SEC31A	circBase	403	3	3208	chr4:83796975-83799882|chr4:83803090-83812240	ENSG00000138674.16_3	ENST00000509142.5_1	NM_014933	cd_19, Hs68_RNase, Hs68_control, K562, Hepg2, Helas3, Ag04450, Sknshra	ANNOTATED, CDS, coding, INTERNAL, OVCODE, OVEXON, UTR5	Jeck2013, Memczak2013, Salzman2013	2.52443	5.75346	0.0400298	0.881793	9.36343	6.839	829.518	1090.89	0	193.611	83.6869	0
hsa_circ_0060927	chr20:52773707-52788209:-	CYP24A1	circBase	1106	9	14502	chr20:52771300-52773707|chr20:52788209-52789447	ENSG00000019186.9_2	ENST00000216862.7_1	NM_000782	Nhek, Hmec, Hepg2, Helas3, Ag04450, A549, Sknshra, Mcf7	ANNOTATED, CDS, coding, INTERNAL, OVCODE, OVEXON, UTR3	Salzman2013	2.49471	5.63613	0.0320371	0.881793	10.5795	8.08475	118.503	0	4468.12	0	0	916.333
hsa_circ_0001558	chr5:176370335-176385155:-	UIMC1	circBase	397	4	14820	chr5:176338390-176370335|chr5:176385155-176395555	ENSG00000087206.16_3	ENST00000377227.8_1	NM_016290	HEK293, cd_19, neutr, Hs68_RNase, Hs68_control, K562, Huvec, Hepg2, Helas3, H1hesc, Gm12878, Bj, Ag04450, A549, Nhek, Sknshra, Mcf7	ANNOTATED, CDS, coding, INTERNAL, OVCODE, OVEXON	Jeck2013, Memczak2013, Salzman2013	2.29649	4.9126	0.0162368	0.881793	10.615	8.31847	2251.55	1090.89	1314.15	484.026	251.061	152.722
hsa_circ_0084615	chr8:62593526-62596747:-	ASPH	circBase	219	2	3221	chr8:62566219-62593526|chr8:62596747-62626827	ENSG00000198363.17_3	ENST00000379454.8_3	NM_032468	Nhek, K562, Huvec, Hepg2, Helas3, H1hesc, Gm12878, Bj, Ag04450, A549, Sknshra, Mcf7	ANNOTATED, CDS, coding, INTERNAL, OVCODE, OVEXON	Salzman2013	2.11066	4.31889	0.00960515	0.881793	11.4706	9.35994	1066.52	484.84	6965.02	387.221	418.434	1221.78
hsa_circ_0001550	chr5:167915606-167921655:+	RARS	circBase	534	4	6049	chr5:167913548-167915606|chr5:167921655-167922319	ENSG00000113643.8_2	ENST00000231572.7_1	NM_002887	cd_19, neutr, Hs68_RNase, Hs68_control, K562, Huvec, Helas3, Gm12878, Bj, Ag04450, A549, Nhek, Sknshra	ANNOTATED, CDS, coding, INTERNAL, OVCODE, OVEXON	Jeck2013, Memczak2013, Salzman2013	1.54566	2.91937	0.047581	0.881793	11.2092	9.66355	2133.05	2302.99	2628.31	1355.27	669.495	305.444

## Sheet: down_T_vs_N
#log2FC <= -0.585 #p-value cut-off <= 0.05 #q-value cut-off <= 1.00 #Condition pair: down_T_vs_N Column A: circRNA_ID, The ID of circRNA. Column B: Locus, The position of circRNA in reference genome. Column C: Gene_Name, The gene name of circRNA. Column D: Database, The database of circRNA. Column E: Length, The sequence length of circRNA. Column F: Exons_Num, The number of exons in the circRNA. …
CircRNA Annotation														DE Statistic				CPM
circRNA_ID	Locus	Gene_Name	Database	Length	Exons_Num	Genomic_Length	Flank_Intron	Gene_ID	Trans_ID	RefSeq_ID	Samples	Annotation	circRNA_Study	log2FC	Fold_Change	p_value	q_value	T_CPM	N_CPM	T1	T2	T3	N1	N2	N3
hsa_circ_0042049	chr17:8473037-8480656:-	MYH10	circBase	226	3	7619	chr17:8457336-8473037|chr17:8480656-8492398	ENSG00000133026.12_4	ENST00000360416.7_1	NM_005964	K562, Helas3, H1hesc	ANNOTATED, CDS, coding, INTERNAL, OVCODE, OVEXON	Salzman2013	-5.53651	0.0215448	0.00495202	0.881793	3.81938	9.35589	0	0	0	677.637	1171.62	0
chr8:120800577-120810086:-	chr8:120800577-120810086:-	TAF2	CIRCexplorer2	1001	8	9509	chr8:120797506-120800577|chr8:120810086-120814033	ENSG00000064313.11_3	ENST00000378164.6_1	NA	NA	NA	NA	-5.47441	0.0224926	0.00674405	0.881793	3.81938	9.29378	0	0	0	677.637	418.434	763.611
chr11:8435041-8486369:-	chr11:8435041-8486369:-	STK33	CIRCexplorer2	1005	9	51328	chr11:8414257-8435041|chr11:8486369-8494709	ENSG00000130413.15_3	ENST00000447869.5_1	NA	NA	NA	NA	-5.43717	0.0230808	0.00723165	0.881793	3.81938	9.25654	0	0	0	387.221	251.061	1221.78
hsa_circ_0006732	chr13:21987790-21999817:-	ZDHHC20	circBase	252	3	12027	chr13:21977005-21987790|chr13:21999817-22033192	ENSG00000180776.15_4	ENST00000382466.7_2	NM_153251	Hs68_RNase, Hs68_control, K562, H1hesc, Ag04450, A549	ANNOTATED, CDS, coding, INTERNAL, OVCODE, OVEXON	Jeck2013, Salzman2013	-5.3017	0.025353	0.0129839	0.881793	3.81938	9.12107	0	0	0	484.026	0	1221.78
hsa_circ_0008445	chr12:31595708-31600703:-	DENND5B	circBase	383	2	4995	chr12:31586182-31595708|chr12:31600703-31604873	ENSG00000170456.15_3	ENST00000389082.9_1	NM_144973	Hs68_RNase, Hs68_control, K562, Huvec, Gm12878, Ag04450, A549, Sknshra	ANNOTATED, CDS, coding, INTERNAL, OVCODE, OVEXON	Jeck2013, Salzman2013	-5.20857	0.0270435	0.0173876	0.881793	3.81938	9.02795	0	0	0	387.221	669.495	458.167
hsa_circ_0037911	chr16:11988810-11991892:-	GSPT1	circBase	346	4	3082	chr16:11984996-11988810|chr16:11991892-12009225	ENSG00000103342.12_3	ENST00000434724.6_1	NM_001130007	K562, Helas3, Gm12878, Ag04450, A549, Sknshra	ANNOTATED, CDS, coding, INTERNAL, OVCODE, OVERLAPTX, OVEXON, UTR5	Salzman2013	-5.11694	0.0288168	0.0236509	0.881793	3.81938	8.93632	0	0	0	774.442	334.747	305.444
hsa_circ_0070260	chr4:83891479-83906029:-	LIN54	circBase	983	3	14550	chr4:83867627-83891479|chr4:83906029-83931636	ENSG00000189308.10_2	ENST00000340417.7_1	NM_194282	Helas3, Nhlf	ANNOTATED, CDS, coding, INTERNAL, OVCODE, OVEXON, UTR5	Salzman2013	-5.10802	0.0289956	0.0245391	0.881793	3.81938	8.9274	0	0	0	193.611	83.6869	1221.78
hsa_circ_0003493	chr2:203818727-203820481:+	ALS2CR8	circBase	215	2	1754	chr2:203817402-203818727|chr2:203820481-203825959	ENSG00000138380.17_4	ENST00000402905.7_3	NM_024744	Hs68_RNase, Hs68_control, H1hesc, Gm12878	ANNOTATED, CDS, coding, INTERNAL, OVCODE, OVEXON	Jeck2013, Salzman2013	-5.05283	0.0301264	0.0252455	0.881793	3.81938	8.87221	0	0	0	387.221	920.555	0
hsa_circ_0070960	chr4:129857809-129891623:-	SCLT1	circBase	1143	9	33814	chr4:129812292-129857809|chr4:129891623-129913321	ENSG00000151466.11_3	ENST00000281142.9_3	NM_144643	Gm12878	ANNOTATED, CDS, coding, INTERNAL, OVCODE, OVEXON	Salzman2013	-5.04809	0.0302255	0.026124	0.881793	3.81938	8.86746	0	0	0	774.442	0	610.889
chr17:8455363-8480656:-	chr17:8455363-8480656:-	MYH10	CIRCexplorer2	389	5	25293	chr17:8452105-8455363|chr17:8480656-8492398	ENSG00000133026.12_4	ENST00000360416.7_1	NA	NA	NA	NA	-5.02954	0.0306166	0.0259769	0.881793	3.81938	8.84892	0	0	0	193.611	1087.93	0
chr7:77973094-77975360:-	chr7:77973094-77975360:-	MAGI2	CIRCexplorer2	305	2	2266	chr7:77885898-77973094|chr7:77975360-77998472	ENSG00000187391.19_3	ENST00000628980.2_1	NA	NA	NA	NA	-4.88193	0.0339151	0.0387904	0.881793	3.81938	8.7013	0	0	0	387.221	502.121	305.444
chr10:15590453-15634303:-	chr10:15590453-15634303:-	ITGA8	CIRCexplorer2	669	6	43850	chr10:15573150-15590453|chr10:15634303-15639205	ENSG00000077943.7_2	ENST00000378076.3_1	NA	NA	NA	NA	-3.43565	0.0924202	0.0299482	0.881793	5.78414	9.21979	0	121.21	0	484.026	920.555	305.444
hsa_circ_0002874	chr9:4286037-4286523:-	GLIS3	circBase	486	1	486	chr9:4125941-4286037|chr9:4286523-4299420	ENSG00000107249.21_3	ENST00000381971.7_1	NM_001042413	Hs68_RNase, Hs68_control, K562, Huvec, Hsmm, Helas3, H1hesc, Gm12878, Bj, Ag04450, A549, Nhek, Nhlf, Sknshra	ANNOTATED, CDS, coding, INTERNAL, OVCODE, OVEXON, UTR5	Jeck2013, Salzman2013	-3.41813	0.0935493	0.0307003	0.881793	5.78409	9.20222	0	121.21	0	290.416	418.434	1069.06
hsa_circ_0000914	chr19:18648410-18649246:-	FKBP8	circBase	394	2	836	chr19:18644157-18648410|chr19:18649246-18650180	ENSG00000105701.15_3	ENST00000597960.7_3	NM_012181	cd_19, cd_34, neutr	ANNOTATED, CDS, coding, INTERNAL	Memczak2013	-3.41626	0.0936705	0.0306354	0.881793	5.7841	9.20036	0	121.21	0	580.832	669.495	458.167
chr2:188243666-188252483:-	chr2:188243666-188252483:-	CALCRL	CIRCexplorer2	792	7	8817	chr2:188228229-188243666|chr2:188252483-188312765	ENSG00000064989.12_2	ENST00000392370.7_1	NA	NA	NA	NA	-2.77577	0.146019	0.0401018	0.881793	6.58452	9.36029	0	242.42	0	1452.08	418.434	0
hsa_circ_0005809	chr5:50045984-50059076:+	PARP8	circBase	211	3	13092	chr5:49963959-50045984|chr5:50059076-50073902	ENSG00000151883.17_3	ENST00000503790.6_1	NM_001178055	Hs68_RNase, Hs68_control, Sknshra	ANNOTATED, CDS, coding, INTERNAL, OVCODE, OVEXON	Jeck2013, Salzman2013	-2.75268	0.148375	0.0489765	0.881793	6.57533	9.328	237.005	0	0	774.442	502.121	610.889
hsa_circ_0000660	chr15:94899365-94945248:+	MCTP2	circBase	1080	9	45883	chr15:94888393-94899365|chr15:94945248-94983404	ENSG00000140563.14_3	ENST00000456504.5_1	NM_001159643	cd_19, H1hesc, Gm12878, Ag04450	ANNOTATED, CDS, coding, INTERNAL	Memczak2013, Salzman2013	-2.63323	0.161183	0.0257211	0.881793	7.12119	9.75442	0	121.21	262.831	774.442	1673.74	0
hsa_circ_0001777	chr7:158580694-158591763:-	ESYT2	circBase	417	5	11069	chr7:158566087-158580694|chr7:158591763-158621779	ENSG00000117868.15_2	ENST00000251527.9_1	NM_020728	HEK293, cd_19, Hs68_RNase, Hs68_control, Nhek, K562, Hsmm, Hepg2, Helas3, H1hesc, Gm12878, Bj, Ag04450, A549, Sknshra	ANNOTATED, CDS, coding, INTERNAL, OVCODE, OVEXON	Jeck2013, Memczak2013, Salzman2013	-2.61749	0.162951	0.0263339	0.881793	7.10504	9.72252	118.503	121.21	131.415	1161.66	836.869	458.167
hsa_circ_0079480	chr7:16298014-16317851:-	ISPD	circBase	284	3	19837	chr7:16255822-16298014|chr7:16317851-16341045	ENSG00000214960.9_2	ENST00000407010.6_2	NM_001101426	K562, Huvec, Ag04450, Sknshra	ANNOTATED, CDS, coding, INTERNAL, OVCODE, OVERLAPTX, OVEXON	Salzman2013	-2.58286	0.16691	0.0320981	0.881793	7.08496	9.66782	355.508	0	0	774.442	585.808	1069.06
hsa_circ_0004834	chr1:231672958-231678357:+	TSNAX-DISC1	circBase	246	2	5399	chr1:231665105-231672958|chr1:231678357-231696873	ENSG00000116918.13_3	ENST00000366639.8_1	NR_028393	Hs68_RNase, Hs68_control, Nhek, K562, Gm12878, Bj, Ag04450, Sknshra	ANNOTATED, INTERNAL, ncRNA, OVCODE, OVEXON	Jeck2013, Salzman2013	-2.53508	0.17253	0.0178481	0.881793	7.49377	10.0289	0	242.42	262.831	1161.66	1004.24	916.333
hsa_circ_0009027	chr1:33760537-33760906:+	ZNF362	circBase	238	2	369	chr1:33747412-33760537|chr1:33760906-33764530	ENSG00000160094.14_3	ENST00000539719.5_1	NM_152493	Hs68_RNase, Hs68_control	ANNOTATED, CDS, coding, INTERNAL, OVCODE, OVEXON	Jeck2013	-2.45311	0.182616	0.0258213	0.881793	7.47233	9.92545	0	484.84	0	1161.66	1338.99	305.444
hsa_circ_0008386	chr3:37162982-37190529:-	LRRFIP2	circBase	385	5	27547	chr3:37156586-37162982|chr3:37190529-37216029	ENSG00000093167.17_3	ENST00000336686.8_1	NM_006309	Hs68_RNase, Hs68_control, Helas3, Bj	ANNOTATED, CDS, coding, INTERNAL, OVCODE, OVEXON, UTR5	Jeck2013, Salzman2013	-2.28524	0.205151	0.0211495	0.881793	8.00985	10.2951	355.508	363.63	0	774.442	2677.98	152.722
hsa_circ_0003007	chr15:101104896-101105470:-	LINS1	circBase	165	2	574	chr15:101099728-101104896|chr15:101105470-101113855	ENSG00000140471.16_2	ENST00000560783.1_1		Hs68_RNase, Hs68_control	INTERGENIC	Jeck2013	-1.99344	0.25114	0.0328266	0.881793	8.60072	10.5942	0	606.049	525.662	2323.33	1590.05	610.889
