# Supplementary material for: Circular RNA EPB41 expression predicts unfavorable prognoses in NSCLC by regulating miR-486-3p/eIF5A axis-mediated stemness
Source: Cancer Cell Int. 2022 Jun 20;22:219. doi: 10.1186/s12935-022-02618-7 (PMC9210757; doi:10.1186/s12935-022-02618-7)
Supplement: Supplementary file 4 — Additional file 4: High-throughput sequencing for mRNA expression analysis in A549 cells between NC and sh-circEPB41 group. [file 12935_2022_2618_MOESM4_ESM.xlsx]

## Sheet: A549-sicirc_vs_A549-NC
Annotation					DE Statistic				FPKM
Track_id	Gene_Name	Locus	Strand	Gene_Type	log2FC	Fold_Change	p_value	q_value	A549-sicirc_FPKM	A549-NC_FPKM	A549-NC	A549-sicirc
ENSG00000000003.14_2	TSPAN6	chrX:99882106-99894988	-	protein_coding	0.102615	1.07372	1	1	3.36944	3.26682	8.62523	9.33479
ENSG00000000419.12_2	DPM1	chr20:49551404-49575092	-	protein_coding	0.0957798	1.06864	1	1	4.69619	4.60041	23.2584	24.9236
ENSG00000000457.13_2	SCYL3	chr1:169818772-169863408	-	protein_coding	0.066967	1.04751	1	1	1.22719	1.16022	1.23492	1.3411
ENSG00000000460.16_4	C1orf112	chr1:169631245-169823221	+	protein_coding	-0.201733	0.869505	1	1	2.24089	2.44263	4.43631	3.7269
ENSG00000000971.15_2	CFH	chr1:196621008-196716634	+	protein_coding	-0.281402	0.822791	1	1	1.49383	1.77523	2.42293	1.81635
ENSG00000001036.13_2	FUCA2	chr6:143815948-143832827	-	protein_coding	-0.108952	0.927261	1	1	4.836	4.94495	29.802	27.5615
ENSG00000001084.10_3	GCLC	chr6:53362139-53481768	-	protein_coding	-0.155793	0.897639	1	1	3.02036	3.17615	8.03892	7.11369
ENSG00000001167.14_2	NFYA	chr6:41040684-41067715	+	protein_coding	-0.254591	0.838225	1	1	3.04667	3.30126	8.85778	7.26303
ENSG00000001460.17_2	STPG1	chr1:24683489-24743424	-	protein_coding	0.291173	1.22363	1	1	1.6128	1.32162	1.49947	2.05844
ENSG00000001461.16_2	NIPAL3	chr1:24742284-24799466	+	protein_coding	0.0577611	1.04085	1	1	2.06816	2.0104	3.02893	3.19351
ENSG00000001497.16_2	LAS1L	chrX:64732462-64754655	-	protein_coding	0.0460468	1.03243	1	1	4.41403	4.36799	19.6488	20.3185
ENSG00000001617.11_2	SEMA3F	chr3:50192478-50226508	+	protein_coding	0.27528	1.21023	1	1	1.96804	1.69276	2.23274	2.91236
ENSG00000001629.9_3	ANKIB1	chr7:91875548-92030698	+	protein_coding	-0.326129	0.797674	1	1	3.58136	3.90749	14.0062	10.9701
ENSG00000001630.15_3	CYP51A1	chr7:91741465-91772266	-	protein_coding	-0.0387013	0.973531	1	1	4.61916	4.65786	24.2438	23.5756
ENSG00000001631.15_3	KRIT1	chr7:91828283-91875480	-	protein_coding	-0.387062	0.764686	1	1	1.92119	2.30825	3.95283	2.78736
ENSG00000002016.17_3	RAD52	chr12:1021243-1099219	-	protein_coding	-0.161449	0.894127	1	1	1.99249	2.15394	3.45041	2.97923
ENSG00000002330.13_2	BAD	chr11:64037302-64052176	-	protein_coding	-0.22745	0.854143	1	1	4.1448	4.37225	19.7099	16.6893
ENSG00000002549.12_2	LAP3	chr4:17578815-17609595	+	protein_coding	0.110494	1.0796	1	1	3.49281	3.38231	9.42744	10.2574
ENSG00000002586.18_3	CD99	chrX:2609220-2659350	+	protein_coding	0.126344	1.09152	1	1	4.85818	4.73184	25.5721	28.0041
ENSG00000002587.9_3	HS3ST1	chr4:11394774-11431389	-	protein_coding	0.126932	1.09197	1	1	0.598754	0.471822	0.38686	0.514408
ENSG00000002746.14_3	HECW1	chr7:43152198-43605600	+	protein_coding	0.0519134	1.03664	1	1	1.34974	1.29782	1.45858	1.54866
ENSG00000002822.15_3	MAD1L1	chr7:1855429-2272878	-	protein_coding	0.236978	1.17852	1	1	2.3504	2.11342	3.32717	4.09966
ENSG00000002834.17_3	LASP1	chr17:37026112-37078023	+	protein_coding	0.124502	1.09013	1	1	5.59477	5.47027	43.3318	47.3275
ENSG00000002919.14_2	SNX11	chr17:46180719-46200436	+	protein_coding	0.0399984	1.02811	1	1	2.71976	2.67976	5.40748	5.58762
ENSG00000003056.3	M6PR	chr12:9092959-9102551	-	protein_coding	0.87596	1.83523	1	1	4.94446	4.0685	15.7781	29.7916
ENSG00000003137.8_2	CYP26B1	chr2:72356367-72375167	-	protein_coding	-0.0623001	0.957736	1	1	1.76068	1.82298	2.53811	2.38857
ENSG00000003147.17_2	ICA1	chr7:8152814-8302317	-	protein_coding	-0.194462	0.873899	1	1	0.690527	0.88499	0.846751	0.613873
ENSG00000003249.13_2	DBNDD1	chr16:90071273-90086536	-	protein_coding	0.124838	1.09039	1	1	3.73375	3.60891	11.2009	12.3037
ENSG00000003393.14_3	ALS2	chr2:202565277-202645912	-	protein_coding	0.00876838	1.0061	1	1	2.1716	2.16283	3.47794	3.50524
ENSG00000003400.14_4	CASP10	chr2:202047604-202094129	+	protein_coding	-0.343233	0.788273	1	1	0.457982	0.801216	0.742569	0.373619
ENSG00000003402.19_3	CFLAR	chr2:201980827-202041410	+	protein_coding	-0.0315964	0.978337	1	1	1.93088	1.96247	2.89729	2.81287
ENSG00000003436.15_3	TFPI	chr2:188328957-188430487	-	protein_coding	-0.407983	0.753677	1	1	1.83543	2.24342	3.73517	2.56878
ENSG00000003509.15_2	NDUFAF7	chr2:37458774-37480546	+	protein_coding	0.0562441	1.03976	1	1	2.51872	2.46247	4.51161	4.73072
ENSG00000003756.16_3	RBM5	chr3:50126341-50156454	+	protein_coding	0.11136	1.08025	1	1	2.50466	2.3933	4.25357	4.67515
ENSG00000003989.17_4	SLC7A2	chr8:17354597-17428082	+	protein_coding	1.21166	2.31603	1	1	2.83611	1.62445	2.08325	6.14091
ENSG00000004059.10_4	ARF5	chr7:127228399-127231759	+	protein_coding	0.241766	1.18244	1	1	5.14808	4.90631	28.9879	34.4589
ENSG00000004139.13_3	SARM1	chr17:26691378-26731067	+	protein_coding	0.31588	1.24477	1	1	1.40587	1.08999	1.12872	1.64977
ENSG00000004142.11_2	POLDIP2	chr17:26674203-26684545	-	protein_coding	0.0203012	1.01417	1	1	6.2708	6.2505	75.1356	76.2146
ENSG00000004399.12_3	PLXND1	chr3:129274018-129325661	-	protein_coding	0.00638663	1.00444	1	1	3.38552	3.37913	9.40446	9.45062
ENSG00000004455.16_2	AK2	chr1:33473541-33546597	-	protein_coding	0.151756	1.11092	1	1	4.53311	4.38136	19.841	22.1527
ENSG00000004468.12_2	CD38	chr4:15779898-15854853	+	protein_coding	0.359023	1.28256	1	1	1.40066	1.04163	1.05856	1.64022
ENSG00000004478.7_2	FKBP4	chr12:2904119-2914589	+	protein_coding	0.12715	1.09213	1	1	5.83685	5.70971	51.335	56.1569
ENSG00000004487.15_3	KDM1A	chr1:23345941-23410182	+	protein_coding	-0.0502017	0.965801	1	1	4.73489	4.78509	26.5713	25.6284
ENSG00000004534.14_3	RBM6	chr3:49977440-50137478	+	protein_coding	-0.124975	0.91702	1	1	2.54376	2.66873	5.3587	4.83106
ENSG00000004660.14_2	CAMKK1	chr17:3763609-3798185	-	protein_coding	0.00342574	1.00238	1	1	2.27399	2.27057	3.82512	3.8366
ENSG00000004700.15_3	RECQL	chr12:21621845-21654603	-	protein_coding	-0.432534	0.740959	1	1	3.20794	3.64047	11.4707	8.24029
ENSG00000004766.15_2	VPS50	chr7:92861653-92990433	+	protein_coding	-0.203594	0.868385	1	1	1.00709	1.21069	1.31448	1.00985
ENSG00000004777.18_3	ARHGAP33	chr19:36265434-36279724	+	protein_coding	0.301859	1.23273	1	1	1.34202	1.04016	1.05645	1.53506
ENSG00000004779.9_2	NDUFAB1	chr16:23592323-23607677	-	protein_coding	-0.19946	0.870876	1	1	4.11584	4.3153	18.9083	16.3377
ENSG00000004799.7_2	PDK4	chr7:95212811-95225803	-	protein_coding	0.10768	1.07749	1	1	3.46732	3.35964	9.26485	10.0603
ENSG00000004848.7_3	ARX	chrX:25021811-25034537	-	protein_coding	-0.185994	0.879043	1	1	0.525679	0.711673	0.637702	0.439611
ENSG00000004864.13_2	SLC25A13	chr7:95749532-95951459	-	protein_coding	0.00563094	1.00391	1	1	3.91703	3.9114	14.0469	14.1058
ENSG00000004866.20_3	ST7	chr7:116593292-116870157	+	protein_coding	-0.151892	0.900069	1	1	1.7619	1.91379	2.76799	2.39145
ENSG00000004897.11_3	CDC27	chr17:45195069-45266788	-	protein_coding	-0.101212	0.93225	1	1	4.10438	4.2056	17.4506	16.2006
ENSG00000004961.14_2	HCCS	chrX:11129421-11141198	+	protein_coding	-0.00747675	0.994831	1	1	4.35363	4.36111	19.5506	19.4444
ENSG00000004975.11_2	DVL2	chr17:7128660-7137864	-	protein_coding	0.232639	1.17498	1	1	3.43302	3.20038	8.19199	9.80043
ENSG00000005007.12_2	UPF1	chr19:18942747-18979045	+	protein_coding	0.0505001	1.03562	1	1	3.58723	3.53673	10.6055	11.0189
ENSG00000005020.12_3	SKAP2	chr7:26706681-27034858	-	protein_coding	-0.0303589	0.979177	1	1	2.796	2.82636	6.0928	5.94511
ENSG00000005022.5_2	SLC25A5	chrX:118602363-118605282	+	protein_coding	0.00683346	1.00475	1	1	8.19958	8.19274	291.591	292.98
ENSG00000005059.15_3	MCUB	chr4:110481361-110609882	+	protein_coding	-0.0182721	0.987415	1	1	2.48823	2.50651	4.68242	4.61091
ENSG00000005075.15_2	POLR2J	chr7:102113565-102119354	-	protein_coding	0.0496699	1.03503	1	1	5.18925	5.13958	34.2506	35.4854
ENSG00000005100.12_3	DHX33	chr17:5344232-5372380	-	protein_coding	0.0116697	1.00812	1	1	3.7827	3.77103	12.6519	12.7628
ENSG00000005108.15_3	THSD7A	chr7:11409984-11871824	-	protein_coding	-0.218907	0.859216	1	1	2.37167	2.59057	5.02338	4.17539
ENSG00000005156.11_3	LIG3	chr17:33307513-33336762	+	protein_coding	-0.12599	0.916375	1	1	2.83688	2.96287	6.79673	6.14473
ENSG00000005175.9_3	RPAP3	chr12:48055032-48099844	-	protein_coding	-0.316873	0.802808	1	1	2.7173	3.03417	7.19174	5.57639
ENSG00000005187.11_3	ACSM3	chr16:20621565-20808903	+	protein_coding	-0.028093	0.980716	1	1	0.941404	0.969497	0.958158	0.920396
ENSG00000005189.19_3	REXO5	chr16:20817751-20860990	+	protein_coding	0.178223	1.13149	1	1	1.48432	1.30609	1.47271	1.79785
ENSG00000005194.14_3	CIAPIN1	chr16:57462081-57481440	-	protein_coding	0.450578	1.36659	1	1	3.44461	2.99403	6.96695	9.88753
ENSG00000005206.16_1	SPPL2B	chr19:2328614-2354804	+	protein_coding	-0.0797591	0.946216	1	1	1.64104	1.7208	2.2962	2.11891
ENSG00000005238.19_2	FAM214B	chr9:35104109-35116338	-	protein_coding	0.112382	1.08101	1	1	2.14152	2.02914	3.08161	3.41226
ENSG00000005243.9_3	COPZ2	chr17:46103533-46115392	-	protein_coding	-0.0576977	0.960796	1	1	1.22584	1.28354	1.43435	1.33892
ENSG00000005249.12_2	PRKAR2B	chr7:106685094-106802256	+	protein_coding	0.140464	1.10226	1	1	1.47855	1.33809	1.52817	1.78669
ENSG00000005302.17_3	MSL3	chrX:11776278-11793872	+	protein_coding	6.3657e-05	1.00004	1	1	2.04254	2.04247	3.11951	3.1197
ENSG00000005339.14_3	CREBBP	chr16:3775055-3930727	-	protein_coding	-0.179944	0.882737	1	1	3.20073	3.38067	9.41558	8.19422
ENSG00000005421.8_2	PON1	chr7:94926988-94954019	-	protein_coding	-0.202638	0.86896	1	1	0.58485	0.787488	0.726066	0.499883
ENSG00000005436.13_3	GCFC2	chr2:75879126-75938115	-	protein_coding	-0.0206697	0.985775	1	1	1.62008	1.64075	2.11829	2.07393
ENSG00000005448.16_2	WDR54	chr2:74648805-74652882	+	protein_coding	-0.0667898	0.95476	1	1	3.00917	3.07596	7.43251	7.05102
ENSG00000005469.11_2	CROT	chr7:86974997-87029111	+	protein_coding	0.000208785	1.00014	1	1	1.45169	1.45148	1.73488	1.73528
ENSG00000005483.20_3	KMT2E	chr7:104654626-104754808	+	protein_coding	-0.227642	0.854029	1	1	2.97805	3.20569	8.22591	6.8792
ENSG00000005486.16_2	RHBDD2	chr7:75471920-75518244	+	protein_coding	0.298769	1.23009	1	1	4.44758	4.14881	16.7385	20.8201
ENSG00000005513.9_2	SOX8	chr16:1031808-1036979	+	protein_coding	0.0616713	1.04367	1	1	0.70688	0.645208	0.563965	0.63227
ENSG00000005700.14_2	IBTK	chr6:82879700-82957471	-	protein_coding	-0.342486	0.788681	1	1	3.28236	3.62485	11.3364	8.72946
ENSG00000005801.16_3	ZNF195	chr11:3360491-3400452	-	protein_coding	-0.0703616	0.952399	1	1	1.74859	1.81896	2.52826	2.36031
ENSG00000005810.17_1	MYCBP2	chr13:77618790-77901185	-	protein_coding	-0.239151	0.847244	1	1	2.59994	2.83909	6.15568	5.06261
ENSG00000005812.10_3	FBXL3	chr13:77566733-77601330	-	protein_coding	-0.431669	0.741404	1	1	1.32579	1.75745	2.38101	1.50669
ENSG00000005882.11_4	PDK2	chr17:48172101-48189516	+	protein_coding	0.0675761	1.04795	1	1	1.84606	1.77849	2.43067	2.59518
ENSG00000005884.17_2	ITGA3	chr17:48133332-48167845	+	protein_coding	0.074656	1.05311	1	1	6.2028	6.12814	68.9448	72.6595
ENSG00000005889.15_2	ZFX	chrX:24167290-24234372	+	protein_coding	-0.17831	0.883738	1	1	2.56723	2.74554	5.70642	4.92671
ENSG00000005893.15_2	LAMP2	chrX:119561682-119603220	-	protein_coding	0.0654311	1.0464	1	1	4.36645	4.30102	18.7123	19.6269
ENSG00000005981.12_2	ASB4	chr7:95107756-95169544	+	protein_coding	-0.0513151	0.965056	1	1	2.07849	2.12981	3.37659	3.22366
ENSG00000006007.11_2	GDE1	chr16:19513011-19533467	-	protein_coding	0.168644	1.124	1	1	4.19969	4.03105	15.3481	17.3752
ENSG00000006015.17_3	C19orf60	chr19:18699495-18703146	+	protein_coding	0.206848	1.15416	1	1	2.57392	2.36707	4.15892	4.95424
ENSG00000006016.10_2	CRLF1	chr19:18683030-18718551	-	protein_coding	0.153996	1.11265	1	1	1.17084	1.01684	1.02349	1.25143
ENSG00000006025.11_3	OSBPL7	chr17:45884738-45899200	-	protein_coding	0.271187	1.2068	1	1	1.29335	1.02216	1.03096	1.45096
ENSG00000006042.11_2	TMEM98	chr17:31254928-31272124	+	protein_coding	-0.124948	0.917037	1	1	1.6725	1.79744	2.47604	2.18766
ENSG00000006062.14_2	MAP3K14	chr17:43340488-43394406	-	protein_coding	-0.17976	0.88285	1	1	3.44231	3.62207	11.3127	9.87025
ENSG00000006118.14_4	TMEM132A	chr11:60691935-60704631	+	protein_coding	0.248031	1.18759	1	1	4.16623	3.9182	14.118	16.9539
ENSG00000006125.17_4	AP2B1	chr17:33905065-34053428	+	protein_coding	0.042258	1.02972	1	1	6.47242	6.43016	85.2328	87.796
ENSG00000006194.9_3	ZNF263	chr16:3313800-3351401	+	protein_coding	-0.130077	0.913783	1	1	1.93301	2.06309	3.17879	2.81851
ENSG00000006282.20_3	SPATA20	chr17:48620419-48633213	+	protein_coding	0.139252	1.10133	1	1	3.67091	3.53165	10.5647	11.7366
ENSG00000006283.17_3	CACNA1G	chr17:48638429-48704835	+	protein_coding	0.103851	1.07464	1	1	1.73277	1.62892	2.09282	2.32366
ENSG00000006327.13_2	TNFRSF12A	chr16:3068446-3072384	+	protein_coding	0.122617	1.08871	1	1	6.04542	5.9228	59.6655	65.047
ENSG00000006432.15_3	MAP3K9	chr14:71189243-71276251	-	protein_coding	0.0570647	1.04035	1	1	2.72755	2.67048	5.36641	5.62328
ENSG00000006451.7_3	RALA	chr7:39663082-39747723	+	protein_coding	-0.152295	0.899818	1	1	3.78028	3.93258	14.2695	12.7397
ENSG00000006453.13_3	BAIAP2L1	chr7:97920963-98030380	-	protein_coding	0.0217685	1.0152	1	1	4.41746	4.39569	20.0491	20.3691
ENSG00000006459.10_2	KDM7A	chr7:139784546-139876835	-	protein_coding	-0.182904	0.880928	1	1	1.24219	1.42509	1.68532	1.36557
ENSG00000006468.13_2	ETV1	chr7:13930853-14031050	-	protein_coding	-0.235317	0.849498	1	1	1.34987	1.58519	2.00047	1.54889
ENSG00000006530.15_2	AGK	chr7:141250989-141355044	+	protein_coding	0.0860149	1.06143	1	1	2.26892	2.1829	3.54065	3.81961
ENSG00000006534.15_2	ALDH3B1	chr11:67776048-67796749	+	protein_coding	0.418393	1.33644	1	1	4.24408	3.82568	13.179	17.9493
ENSG00000006576.16_2	PHTF2	chr7:77428109-77586820	+	protein_coding	-0.186196	0.87892	1	1	1.41105	1.59724	2.02565	1.6593
ENSG00000006606.8_2	CCL26	chr7:75398851-75419214	-	protein_coding	-0.0765375	0.948331	1	1	0.885191	0.961729	0.947643	0.84701
ENSG00000006607.13_3	FARP2	chr2:242295658-242434256	+	protein_coding	0.122671	1.08875	1	1	1.88145	1.75878	2.38412	2.68446
ENSG00000006625.17_3	GGCT	chr7:30536237-30544460	-	protein_coding	-0.835105	0.560542	1	1	3.28437	4.11947	16.3814	8.74299
ENSG00000006634.7_2	DBF4	chr7:87505531-87538856	+	protein_coding	-0.159008	0.895641	1	1	1.91914	2.07814	3.22263	2.78196
ENSG00000006638.11_2	TBXA2R	chr19:3594504-3606838	-	protein_coding	-0.0294031	0.979826	1	1	0.582305	0.611709	0.528068	0.49724
ENSG00000006652.13_3	IFRD1	chr7:112063023-112121072	+	protein_coding	-0.30568	0.809061	1	1	2.1605	2.46618	4.5258	3.47071
ENSG00000006695.10_2	COX10	chr17:13972813-14111994	+	protein_coding	0.15855	1.11616	1	1	3.03188	2.87333	6.32753	7.17873
ENSG00000006704.10_3	GTF2IRD1	chr7:73868120-74016930	+	protein_coding	0.0673479	1.04779	1	1	3.22553	3.15818	7.92703	8.35364
ENSG00000006712.14_3	PAF1	chr19:39876492-39881835	-	protein_coding	0.117541	1.08488	1	1	5.23742	5.11987	33.7725	36.7241
ENSG00000006715.15_3	VPS41	chr7:38762563-38971994	-	protein_coding	-0.199448	0.870884	1	1	2.62502	2.82446	6.0835	5.16891
ENSG00000006740.16_2	ARHGAP44	chr17:12692856-12894960	+	protein_coding	0.098492	1.07065	1	1	1.13391	1.03542	1.04971	1.19453
ENSG00000006744.18_3	ELAC2	chr17:12895708-12921504	-	protein_coding	0.0669468	1.0475	1	1	4.19505	4.1281	16.4856	17.3162
ENSG00000006756.15_2	ARSD	chrX:2822011-2847392	-	protein_coding	0.113425	1.08179	1	1	2.33884	2.22541	3.67644	4.05894
ENSG00000006757.11_2	PNPLA4	chrX:7866288-7895780	-	protein_coding	0.217159	1.16244	1	1	1.792	1.57485	1.97904	2.46296
ENSG00000006831.9_2	ADIPOR2	chr12:1797740-1897844	+	protein_coding	0.0122551	1.00853	1	1	4.588	4.57575	22.8472	23.0506
ENSG00000006837.11_3	CDKL3	chr5:133622041-133706738	-	protein_coding	0.42479	1.34238	1	1	0.669346	0.244556	0.184728	0.590352
ENSG00000007047.14_3	MARK4	chr19:45582546-45808541	+	protein_coding	0.0736091	1.05235	1	1	2.6922	2.61859	5.14148	5.46296
ENSG00000007080.10_2	CCDC124	chr19:18043825-18054800	+	protein_coding	0.00400647	1.00278	1	1	5.25391	5.2499	37.052	37.1579
ENSG00000007168.12_3	PAFAH1B1	chr17:2496504-2588909	+	protein_coding	-0.180082	0.882653	1	1	4.10832	4.2884	18.5406	16.2475
ENSG00000007202.14_3	KIAA0100	chr17:26941458-26972472	-	protein_coding	0.0794365	1.05661	1	1	5.32926	5.24983	37.0501	39.2039
ENSG00000007255.10_2	TRAPPC6A	chr19:45666186-45681495	-	protein_coding	0.270641	1.20634	1	1	3.42133	3.15069	7.8808	9.7133
ENSG00000007341.18_2	ST7L	chr1:113066140-113163447	-	protein_coding	0.0385073	1.02705	1	1	0.982677	0.94417	0.924082	0.976129
ENSG00000007372.21_4	PAX6	chr11:31806327-31839610	-	protein_coding	0.147517	1.10766	1	1	0.733674	0.586158	0.501243	0.662869
ENSG00000007376.7_2	RPUSD1	chr16:834974-838397	-	protein_coding	0.37663	1.29831	1	1	2.98851	2.61188	5.11302	6.93656
ENSG00000007384.15_2	RHBDF1	chr16:108058-126354	-	protein_coding	0.186596	1.13807	1	1	2.41098	2.22439	3.67312	4.31836
ENSG00000007392.16_3	LUC7L	chr16:238968-279462	-	protein_coding	-0.0715369	0.951624	1	1	2.79837	2.86991	6.31018	5.95654
ENSG00000007520.3_2	TSR3	chr16:1399241-1401912	-	protein_coding	0.190923	1.14149	1	1	5.18952	4.9986	30.969	35.4924
ENSG00000007541.16_1	PIGQ	chr16:616995-634136	+	protein_coding	-0.173328	0.886795	1	1	1.99657	2.1699	3.49992	2.99051
ENSG00000007545.15_3	CRAMP1	chr16:1662326-1727909	+	protein_coding	-0.463225	0.725363	1	1	2.29757	2.7608	5.77772	3.9163
ENSG00000007866.19_4	TEAD3	chr6:35441374-35464853	-	protein_coding	0.0779623	1.05553	1	1	2.34858	2.27061	3.82529	4.09322
ENSG00000007923.15_2	DNAJC11	chr1:6694228-6761984	-	protein_coding	0.073683	1.0524	1	1	3.70899	3.63531	11.4261	12.0773
ENSG00000007944.14_2	MYLIP	chr6:16129356-16148479	+	protein_coding	0.148518	1.10843	1	1	2.1218	1.97328	2.9266	3.35236
ENSG00000007968.6_2	E2F2	chr1:23832922-23857712	-	protein_coding	0.103	1.074	1	1	2.39358	2.29058	3.89254	4.25461
ENSG00000008018.8_2	PSMB1	chr6:170844205-170862429	-	protein_coding	0.125958	1.09123	1	1	5.45082	5.32486	39.0813	42.7381
ENSG00000008083.13_2	JARID2	chr6:15246527-15522271	+	protein_coding	-0.074166	0.949891	1	1	3.54293	3.61709	11.2702	10.6554
ENSG00000008086.11_3	CDKL5	chrX:18443703-18671749	+	protein_coding	-0.190507	0.876298	1	1	1.99323	2.18374	3.5433	2.98128
ENSG00000008128.22_3	CDK11A	chr1:1634169-1655763	-	protein_coding	0.279871	1.21409	1	1	2.54065	2.26078	3.7925	4.8185
ENSG00000008130.15_2	NADK	chr1:1682671-1711896	-	protein_coding	0.00897485	1.00624	1	1	2.80688	2.79791	5.95432	5.99772
ENSG00000008256.15_2	CYTH3	chr7:6201407-6312275	-	protein_coding	0.10397	1.07473	1	1	3.43893	3.33496	9.09073	9.84478
ENSG00000008282.8_2	SYPL1	chr7:105730949-105753022	-	protein_coding	-0.093854	0.937016	1	1	4.22997	4.32382	19.0262	17.7649
ENSG00000008283.15_3	CYB561	chr17:61509665-61523739	-	protein_coding	0.281951	1.21584	1	1	3.06091	2.77896	5.86357	7.34499
ENSG00000008294.20_2	SPAG9	chr17:49039535-49198226	-	protein_coding	-0.164818	0.892041	1	1	3.77316	3.93797	14.3267	12.672
ENSG00000008300.16_3	CELSR3	chr3:48673902-48700348	-	protein_coding	0.130668	1.0948	1	1	2.28196	2.1513	3.44227	3.8634
ENSG00000008324.11_2	SS18L2	chr3:42623332-42636606	+	protein_coding	0.18615	1.13772	1	1	2.75166	2.56551	4.91965	5.73492
ENSG00000008382.15_4	MPND	chr19:4343524-4360083	+	protein_coding	0.0213867	1.01493	1	1	2.04585	2.02447	3.06841	3.12917
ENSG00000008394.12_3	MGST1	chr12:16500076-16762193	+	protein_coding	-0.08705	0.941446	1	1	3.96071	4.04776	15.5385	14.5701
ENSG00000008405.11_3	CRY1	chr12:107385142-107487607	-	protein_coding	-0.162778	0.893303	1	1	2.08569	2.24847	3.75179	3.24479
ENSG00000008441.16_4	NFIX	chr19:13106422-13209610	+	protein_coding	0.152178	1.11125	1	1	1.54976	1.39759	1.6346	1.92769
ENSG00000008513.14_3	ST3GAL1	chr8:134467091-134584183	-	protein_coding	0.0158653	1.01106	1	1	3.80085	3.78499	12.7846	12.937
ENSG00000008517.16_4	IL32	chr16:3115298-3132193	+	protein_coding	0.42535	1.3429	1	1	2.57942	2.15407	3.45081	4.97698
ENSG00000008710.19_3	PKD1	chr16:2138711-2185899	-	protein_coding	0.124366	1.09003	1	1	2.20512	2.08075	3.23028	3.61113
ENSG00000008735.13_2	MAPK8IP2	chr22:51039114-51052409	+	protein_coding	0.029503	1.02066	1	1	1.15185	1.12235	1.17701	1.22199
ENSG00000008838.19_3	MED24	chr17:38175350-38217468	-	protein_coding	-0.111974	0.925321	1	1	3.13428	3.24625	8.48898	7.78035
ENSG00000008853.16_2	RHOBTB2	chr8:22844930-22877712	+	protein_coding	-0.0543697	0.963015	1	1	3.01897	3.07334	7.4172	7.10589
ENSG00000008869.11_2	HEATR5B	chr2:37195526-37311485	-	protein_coding	-0.126903	0.915795	1	1	2.15581	2.28271	3.86591	3.45617
ENSG00000008952.16_2	SEC62	chr3:169684423-169716161	+	protein_coding	-0.417557	0.748691	1	1	2.95575	3.3733	9.36253	6.75833
ENSG00000008988.9_2	RPS20	chr8:56979854-56987140	-	protein_coding	0.0649702	1.04606	1	1	6.31284	6.24787	74.9971	78.4977
ENSG00000009307.15_3	CSDE1	chr1:115259534-115301297	-	protein_coding	0.0115747	1.00806	1	1	5.39763	5.38605	40.818	41.1548
ENSG00000009335.17_3	UBE3C	chr7:156931607-157062066	+	protein_coding	0.0348503	1.02445	1	1	3.87263	3.83778	13.2984	13.648
ENSG00000009413.15_3	REV3L	chr6:111620231-111804918	-	protein_coding	-0.425429	0.744617	1	1	1.35935	1.78478	2.44566	1.5657
ENSG00000009709.11_2	PAX7	chr1:18957500-19075360	+	protein_coding	0.00717598	1.00499	1	1	1.39762	1.39044	1.62159	1.63466
ENSG00000009780.15_3	FAM76A	chr1:28052490-28089633	+	protein_coding	0.0184684	1.01288	1	1	1.71443	1.69596	2.23992	2.28166
ENSG00000009830.11_3	POMT2	chr14:77741299-77787227	-	protein_coding	-0.114929	0.923428	1	1	2.20958	2.32451	4.00896	3.62542
ENSG00000009844.15_2	VTA1	chr6:142468299-142545826	+	protein_coding	-0.149859	0.901339	1	1	2.55215	2.70201	5.50706	4.86506
ENSG00000009950.15_4	MLXIPL	chr7:73007524-73038873	-	protein_coding	0.147643	1.10776	1	1	0.721264	0.573621	0.488254	0.648626
ENSG00000009954.10_2	BAZ1B	chr7:72854728-72936608	-	protein_coding	-0.138633	0.908379	1	1	5.18686	5.32549	39.099	35.4251
ENSG00000010017.12_2	RANBP9	chr6:13621730-13711796	-	protein_coding	-0.00075845	0.999474	1	1	3.216	3.21676	8.29697	8.29208
ENSG00000010072.15_2	SPRTN	chr1:231472850-231490769	+	protein_coding	-0.0867014	0.941673	1	1	1.74617	1.83287	2.56245	2.35466
ENSG00000010165.19_3	METTL13	chr1:171750804-171783163	+	protein_coding	-0.232411	0.851211	1	1	3.70428	3.93669	14.313	12.0346
ENSG00000010219.13_3	DYRK4	chr12:4671370-4724468	+	protein_coding	-0.0132557	0.990854	1	1	1.2126	1.22586	1.33895	1.31755
ENSG00000010244.18_3	ZNF207	chr17:30677136-30708905	+	protein_coding	-0.0670431	0.954593	1	1	3.65708	3.72413	12.2152	11.6151
ENSG00000010256.10_2	UQCRC1	chr3:48636435-48648409	-	protein_coding	-0.0472105	0.967806	1	1	5.24337	5.29058	38.1402	36.8801
ENSG00000010270.13_2	STARD3NL	chr7:38217824-38270272	+	protein_coding	-0.00911392	0.993703	1	1	3.27256	3.28168	8.72484	8.6636
ENSG00000010278.12_3	CD9	chr12:6308881-6347437	+	protein_coding	0.0326655	1.0229	1	1	4.7496	4.71694	25.299	25.9013
ENSG00000010292.12_3	NCAPD2	chr12:6602522-6641121	+	protein_coding	0.0195096	1.01361	1	1	5.65548	5.63597	48.7275	49.4045
ENSG00000010310.8_3	GIPR	chr19:46171502-46186982	+	protein_coding	0.236005	1.17773	1	1	0.670973	0.434968	0.351881	0.592146
ENSG00000010318.20_3	PHF7	chr3:52444673-52457657	+	protein_coding	0.00486941	1.00338	1	1	0.826636	0.821767	0.767569	0.773545
ENSG00000010322.15_2	NISCH	chr3:52489134-52527087	+	protein_coding	-0.284091	0.821259	1	1	1.60239	1.88649	2.69733	2.03647
ENSG00000010361.13_3	FUZ	chr19:50310126-50320633	-	protein_coding	-0.0708078	0.952105	1	1	1.80342	1.87423	2.66605	2.49047
ENSG00000010404.17_3	IDS	chrX:148558521-148602635	-	protein_coding	0.0995594	1.07145	1	1	4.20609	4.10653	16.2262	17.4569
ENSG00000010438.16_3	PRSS3	chr9:33750464-33799229	+	protein_coding	-0.0728508	0.950757	1	1	1.00821	1.08106	1.11559	1.01142
ENSG00000010539.11_4	ZNF200	chr16:3272325-3286221	-	protein_coding	0.0233792	1.01634	1	1	1.32958	1.3062	1.4729	1.5133
ENSG00000010626.14_4	LRRC23	chr12:6982733-7023407	+	protein_coding	0.216937	1.16226	1	1	2.48572	2.26878	3.81916	4.60113
ENSG00000010704.18_4	HFE	chr6:26087509-26098571	+	protein_coding	-0.116873	0.922184	1	1	2.04765	2.16452	3.48317	3.13431
ENSG00000010803.16_2	SCMH1	chr1:41492872-41707826	-	protein_coding	-0.0241877	0.983374	1	1	2.70647	2.73066	5.63758	5.52723
ENSG00000010818.9_2	HIVEP2	chr6:143072604-143277835	-	protein_coding	-0.269312	0.829715	1	1	2.19473	2.46404	4.5176	3.57804
ENSG00000011007.12_2	ELOA	chr1:24069645-24088549	+	protein_coding	0.0566981	1.04008	1	1	2.66907	2.61238	5.1151	5.3602
ENSG00000011009.10_2	LYPLA2	chr1:24117460-24122029	+	protein_coding	0.32565	1.25323	1	1	4.26097	3.93532	14.2985	18.1726
ENSG00000011021.21_3	CLCN6	chr1:11866153-11903201	+	protein_coding	-0.0101985	0.992956	1	1	1.99929	2.00949	3.0264	2.99804
ENSG00000011028.13_2	MRC2	chr17:60704762-60770958	+	protein_coding	0.0965472	1.06921	1	1	5.18896	5.09242	33.1169	35.4782
ENSG00000011052.21_3	NME1-NME2	chr17:49230951-49249105	+	protein_coding	-0.0137132	0.99054	1	1	7.21782	7.23153	149.282	147.861
ENSG00000011105.12_3	TSPAN9	chr12:3186521-3395730	+	protein_coding	0.232124	1.17456	1	1	2.42894	2.19681	3.58465	4.38496
ENSG00000011114.14_3	BTBD7	chr14:93703896-93799438	-	protein_coding	-0.17863	0.883542	1	1	2.18911	2.36774	4.16131	3.56023
ENSG00000011132.11_3	APBA3	chr19:3750817-3761697	-	protein_coding	-0.0028737	0.99801	1	1	1.40079	1.40366	1.64573	1.64046
ENSG00000011143.16_3	MKS1	chr17:56282798-56296966	-	protein_coding	0.159639	1.11701	1	1	2.08874	1.9291	2.80818	3.25377
ENSG00000011198.7_2	ABHD5	chr3:43731605-43775863	+	protein_coding	0.139711	1.10168	1	1	1.93879	1.79908	2.47997	2.83383
ENSG00000011243.17_3	AKAP8L	chr19:15490859-15529952	-	protein_coding	-0.129677	0.914036	1	1	2.75286	2.88253	6.37444	5.74051
ENSG00000011258.15_3	MBTD1	chr17:49254786-49337524	-	protein_coding	-0.0583886	0.960336	1	1	2.04414	2.10253	3.29463	3.12429
ENSG00000011260.13_2	UTP18	chr17:49337889-49375297	+	protein_coding	0.181067	1.13372	1	1	4.79989	4.61882	23.5699	26.8554
ENSG00000011275.18_3	RNF216	chr7:5659678-5821370	-	protein_coding	0.19035	1.14104	1	1	3.82717	3.63682	11.4392	13.1936
ENSG00000011295.15_4	TTC19	chr17:15902694-15948329	+	protein_coding	0.404813	1.32392	1	1	2.92446	2.51965	4.73443	6.59191
ENSG00000011304.19_4	PTBP1	chr19:797075-812327	+	protein_coding	0.0489077	1.03448	1	1	5.46814	5.41923	41.7908	43.2663
ENSG00000011332.19_3	DPF1	chr19:38701646-38720354	-	protein_coding	0.283575	1.21721	1	1	1.51444	1.23086	1.34707	1.85687
ENSG00000011347.9_3	SYT7	chr11:61282785-61348620	-	protein_coding	-0.0525967	0.964199	1	1	0.806589	0.859185	0.814014	0.749071
ENSG00000011376.9_3	LARS2	chr3:45429998-45590913	+	protein_coding	-0.447389	0.733369	1	1	2.43988	2.88727	6.39869	4.42597
ENSG00000011405.13_3	PIK3C2A	chr11:17099277-17229530	-	protein_coding	-0.397428	0.759211	1	1	2.84288	3.24031	8.44994	6.17449
ENSG00000011422.11_3	PLAUR	chr19:44150247-44174699	-	protein_coding	0.192517	1.14276	1	1	4.17534	3.98282	14.8106	17.0677
ENSG00000011426.10_3	ANLN	chr7:36429415-36493400	+	protein_coding	-0.154474	0.89846	1	1	4.44238	4.59685	23.1986	20.7415
ENSG00000011451.17_3	WIZ	chr19:15530791-15560762	-	protein_coding	0.0202053	1.0141	1	1	2.81822	2.79801	5.95481	6.0529
ENSG00000011454.16_3	RABGAP1	chr9:125703112-125867145	+	protein_coding	0.0034684	1.00241	1	1	3.12366	3.12019	7.69502	7.71595
ENSG00000011478.11_2	QPCTL	chr19:46195741-46207247	+	protein_coding	0.323508	1.25137	1	1	2.90885	2.58535	5.00159	6.51021
ENSG00000011485.14_2	PPP5C	chr19:46850251-46896238	+	protein_coding	-0.00273631	0.998105	1	1	3.38306	3.3858	9.45266	9.43285
ENSG00000011523.13_3	CEP68	chr2:65283500-65314138	+	protein_coding	0.0460546	1.03244	1	1	2.34437	2.29831	3.91882	4.07838
ENSG00000011566.14_3	MAP4K3	chr2:39476407-39664453	-	protein_coding	-0.123677	0.917846	1	1	2.63129	2.75497	5.75038	5.19581
ENSG00000011638.10_3	TMEM159	chr16:21169698-21191937	+	protein_coding	-0.0812519	0.945237	1	1	2.34103	2.42228	4.36018	4.06664
ENSG00000012048.20_3	BRCA1	chr17:41196312-41322262	-	protein_coding	-0.430318	0.742098	1	1	2.50028	2.93059	6.62424	4.65793
ENSG00000012061.15_3	ERCC1	chr19:45910591-45982086	-	protein_coding	0.0659689	1.04679	1	1	4.11463	4.04866	15.5489	16.3231
ENSG00000012171.19_3	SEMA3B	chr3:50304990-50314977	+	protein_coding	-0.0236709	0.983726	1	1	1.0068	1.03047	1.04269	1.00945
ENSG00000012174.11_3	MBTPS2	chrX:21857754-21903542	+	protein_coding	-0.273209	0.827477	1	1	2.70122	2.97443	6.85946	5.50352
ENSG00000012211.12_3	PRICKLE3	chrX:49031613-49042981	-	protein_coding	0.197851	1.14699	1	1	2.93549	2.73764	5.66979	6.65017
ENSG00000012232.8_2	EXTL3	chr8:28457986-28613116	+	protein_coding	-0.0883637	0.940589	1	1	2.77958	2.86795	6.30025	5.86653
ENSG00000012660.13_3	ELOVL5	chr6:53132196-53213977	-	protein_coding	-0.0834694	0.943785	1	1	5.10417	5.18764	35.4448	33.3961
ENSG00000012822.15_3	CALCOCO1	chr12:54102301-54121529	-	protein_coding	0.176772	1.13035	1	1	1.9503	1.77353	2.41889	2.86455
ENSG00000012963.14_3	UBR7	chr14:93673401-93695561	+	protein_coding	1.05655	2.07995	1	1	3.52182	2.46527	4.52232	10.4861
ENSG00000012983.11_2	MAP4K5	chr14:50885219-51027844	-	protein_coding	-0.331188	0.794882	1	1	2.35102	2.6822	5.41836	4.10184
ENSG00000013016.15_3	EHD3	chr2:31457203-31492313	+	protein_coding	0.119444	1.08632	1	1	2.85688	2.73743	5.66883	6.24446
ENSG00000013275.7_2	PSMC4	chr19:40476912-40487348	+	protein_coding	0.06916	1.04911	1	1	6.68762	6.61846	97.2548	102.08
ENSG00000013288.8_2	MAN2B2	chr4:6576902-6625089	+	protein_coding	0.00648292	1.0045	1	1	2.61171	2.60523	5.08489	5.11229
ENSG00000013306.15_3	SLC25A39	chr17:42396993-42402238	-	protein_coding	0.393307	1.3134	1	1	4.7776	4.38429	19.8835	26.4284
ENSG00000013364.18_3	MVP	chr16:29831715-29859360	+	protein_coding	0.0454712	1.03202	1	1	4.98116	4.93569	29.6049	30.5848
ENSG00000013374.15_4	NUB1	chr7:151038785-151075535	+	protein_coding	-0.288874	0.818541	1	1	3.19426	3.48314	10.1822	8.15311
ENSG00000013375.15_3	PGM3	chr6:83870869-83903655	-	protein_coding	0.176051	1.12979	1	1	2.10518	1.92913	2.80825	3.30251
ENSG00000013392.7_2	RWDD2A	chr6:83903098-83908651	+	protein_coding	0.0819794	1.05847	1	1	1.36687	1.28489	1.43663	1.5791
ENSG00000013441.15_2	CLK1	chr2:201717732-201729467	-	protein_coding	-0.213774	0.862279	1	1	1.95089	2.16466	3.48361	2.86612
ENSG00000013503.9_2	POLR3B	chr12:106751436-106903976	+	protein_coding	-0.0672269	0.954471	1	1	1.95192	2.01915	3.05345	2.8689
ENSG00000013523.9_3	ANGEL1	chr14:77252521-77292589	-	protein_coding	0.0114383	1.00796	1	1	2.55716	2.54572	4.839	4.88548
ENSG00000013561.17_3	RNF14	chr5:141337893-141369856	+	protein_coding	-0.0268297	0.981575	1	1	3.26837	3.2952	8.81645	8.63558
ENSG00000013563.13_3	DNASE1L1	chrX:153629579-153640449	-	protein_coding	-0.534426	0.690433	1	1	2.2142	2.74863	5.72078	3.64025
ENSG00000013573.16_3	DDX11	chr12:31226779-31257725	+	protein_coding	0.0699363	1.04967	1	1	2.57839	2.50846	4.69011	4.97274
ENSG00000013583.8_3	HEBP1	chr12:13127798-13153207	-	protein_coding	0.265146	1.20176	1	1	3.69637	3.43122	9.78701	11.9634
ENSG00000013588.7_3	GPRC5A	chr12:13043716-13070871	+	protein_coding	0.0225678	1.01577	1	1	4.41339	4.39083	19.9783	20.309
ENSG00000013619.13_3	MAMLD1	chrX:149529689-149682448	+	protein_coding	0.0192164	1.01341	1	1	2.15248	2.13326	3.38708	3.4459
ENSG00000013810.18_3	TACC3	chr4:1723217-1746903	+	protein_coding	0.0898897	1.06429	1	1	4.01657	3.92668	14.2072	15.1849
ENSG00000014123.9_2	UFL1	chr6:96969471-97003152	+	protein_coding	-0.456434	0.728785	1	1	1.62691	2.08334	3.23788	2.0885
ENSG00000014138.8_3	POLA2	chr11:65029233-65073060	+	protein_coding	0.0718703	1.05108	1	1	3.20471	3.13284	7.77162	8.21966
ENSG00000014164.6_2	ZC3H3	chr8:144519825-144623623	-	protein_coding	0.143052	1.10424	1	1	4.02014	3.87709	13.6933	15.225
ENSG00000014216.15_4	CAPN1	chr11:64948037-64979477	+	protein_coding	0.0721153	1.05126	1	1	4.5657	4.49358	21.527	22.6816
ENSG00000014641.17_2	MDH1	chr2:63815743-63834331	+	protein_coding	-0.0520393	0.964572	1	1	4.33723	4.38927	19.9557	19.2133
ENSG00000014824.13_3	SLC30A9	chr4:41992489-42092474	+	protein_coding	-0.148403	0.902248	1	1	2.73878	2.88719	6.39826	5.67506
ENSG00000014914.20_2	MTMR11	chr1:149900543-149908762	-	protein_coding	-0.254781	0.838114	1	1	2.11983	2.37461	4.18595	3.34642
ENSG00000014919.12_2	COX15	chr10:101471601-101491857	-	protein_coding	-0.0404603	0.972345	1	1	4.05132	4.09178	16.051	15.5794
ENSG00000015133.18_2	CCDC88C	chr14:91737667-91884188	-	protein_coding	-0.056125	0.961844	1	1	1.51294	1.56906	1.96712	1.85391
ENSG00000015153.14_2	YAF2	chr12:42550906-42632151	-	protein_coding	0.535375	1.44932	1	1	1.32996	0.79458	0.734573	1.51395
ENSG00000015171.19_3	ZMYND11	chr10:180405-300577	+	protein_coding	-0.150109	0.901182	1	1	3.59383	3.74394	12.3979	11.074
ENSG00000015475.18_2	BID	chr22:18216904-18257536	-	protein_coding	0.0700065	1.04972	1	1	3.3117	3.24169	8.45902	8.92933
ENSG00000015479.18_3	MATR3	chr5:138629337-138667366	+	protein_coding	-1.38074	0.384021	1	1	1.82627	3.20701	8.23435	2.54618
ENSG00000015532.9_2	XYLT2	chr17:48423453-48440499	+	protein_coding	0.394182	1.3142	1	1	4.09612	3.70194	12.0135	16.1023
ENSG00000015568.12_2	RGPD5	chr2:110550335-110615272	+	protein_coding	-0.172904	0.887055	1	1	1.28234	1.45524	1.74202	1.43233
ENSG00000015676.17_2	NUDCD3	chr7:44418720-44530479	-	protein_coding	0.142549	1.10385	1	1	3.29244	3.14989	7.8759	8.7977
ENSG00000016391.10_3	CHDH	chr3:53846362-53880417	-	protein_coding	-0.245724	0.843393	1	1	1.32579	1.57152	1.97217	1.50671
ENSG00000016864.18_3	GLT8D1	chr3:52728504-52740048	-	protein_coding	-0.156513	0.897191	1	1	2.45327	2.60978	5.10413	4.47657
ENSG00000017260.19_4	ATP2C1	chr3:130569439-130735556	+	protein_coding	-0.170382	0.888608	1	1	3.26064	3.43102	9.78551	8.58409
ENSG00000017797.12_3	RALBP1	chr18:9475007-9538114	+	protein_coding	0.0555665	1.03927	1	1	3.61149	3.55592	10.7609	11.2227
ENSG00000018189.12_3	RUFY3	chr4:71569921-71673032	+	protein_coding	-0.23878	0.847462	1	1	1.1311	1.36988	1.58448	1.19025
ENSG00000018236.14_4	CNTN1	chr12:41086244-41466220	+	protein_coding	-0.347765	0.7858	1	1	4.85649	5.20426	35.867	27.9701
ENSG00000018408.14_3	WWTR1	chr3:149235022-149454501	-	protein_coding	0.108641	1.07821	1	1	4.35971	4.25106	18.0414	19.5306
ENSG00000018510.13_3	AGPS	chr2:178257372-178424027	+	protein_coding	-0.294091	0.815586	1	1	3.09178	3.38587	9.45321	7.52549
ENSG00000018610.13_2	CXorf56	chrX:118672112-118699371	-	protein_coding	0.233061	1.17533	1	1	3.30098	3.06792	7.38564	8.85586
ENSG00000018699.11_2	TTC27	chr2:32853099-33046118	+	protein_coding	0.000507774	1.00035	1	1	3.25636	3.25586	8.55236	8.55572
ENSG00000019144.18_3	PHLDB1	chr11:118477155-118528748	+	protein_coding	-0.153172	0.899271	1	1	1.39675	1.54992	1.92802	1.63308
ENSG00000019186.9_2	CYP24A1	chr20:52769988-52790512	-	protein_coding	-0.0964637	0.935323	1	1	7.36217	7.45863	174.902	163.525
ENSG00000019485.13_3	PRDM11	chr11:45117357-45256661	+	protein_coding	-0.100748	0.932549	1	1	0.980541	1.08129	1.11593	0.973206
ENSG00000019505.7_2	SYT13	chr11:45261852-45307870	-	protein_coding	-0.0158336	0.989085	1	1	3.18383	3.19966	8.18742	8.08714
ENSG00000019549.9_2	SNAI2	chr8:49830327-49834299	-	protein_coding	-0.324574	0.798534	1	1	1.08986	1.41443	1.66555	1.12853
ENSG00000019995.6_3	ZRANB1	chr10:126630692-126676758	+	protein_coding	0.0235491	1.01646	1	1	3.02923	3.00568	7.03154	7.16372
ENSG00000020129.15_2	NCDN	chr1:36023074-36032875	+	protein_coding	0.085509	1.06106	1	1	2.2637	2.17819	3.52585	3.8022
ENSG00000020181.17_2	ADGRA2	chr8:37641709-37702414	+	protein_coding	0.194645	1.14444	1	1	1.8049	1.61026	2.05307	2.49406
ENSG00000020256.19_3	ZFP64	chr20:50668202-50820847	-	protein_coding	0.0570687	1.04035	1	1	2.407	2.34993	4.098	4.3037
ENSG00000020426.10_3	MNAT1	chr14:61201460-61436671	+	protein_coding	0.456042	1.37177	1	1	3.17419	2.71815	5.58026	8.02663
ENSG00000020577.13_2	SAMD4A	chr14:55033815-55260033	+	protein_coding	-0.0909804	0.938884	1	1	1.28605	1.37703	1.59733	1.43859
ENSG00000020633.18_2	RUNX3	chr1:25226002-25291612	-	protein_coding	0.0382355	1.02686	1	1	2.0607	2.02246	3.06277	3.17189
ENSG00000020922.12_3	MRE11	chr11:94148744-94227074	-	protein_coding	-0.235754	0.849241	1	1	2.04818	2.28393	3.87003	3.13583
ENSG00000021355.12_2	SERPINB1	chr6:2832566-2842240	-	protein_coding	0.302978	1.23369	1	1	4.76806	4.46508	21.0864	26.2477
ENSG00000021574.11_2	SPAST	chr2:32288680-32382706	+	protein_coding	0.155752	1.114	1	1	2.05292	1.89716	2.7248	3.14944
ENSG00000021762.19_3	OSBPL5	chr11:3108346-3187969	-	protein_coding	0.0322868	1.02263	1	1	1.79614	1.76385	2.39603	2.47289
ENSG00000021776.10_3	AQR	chr15:35143983-35262040	-	protein_coding	-0.184894	0.879714	1	1	3.09097	3.27586	8.68572	7.52066
ENSG00000021826.14_3	CPS1	chr2:211342406-211543831	+	protein_coding	-0.221912	0.857428	1	1	2.84292	3.06483	7.36768	6.17469
ENSG00000022267.16_3	FHL1	chrX:135228861-135293518	+	protein_coding	0.696982	1.62111	1	1	3.04383	2.34685	4.08711	7.24676
ENSG00000022277.12_3	RTFDC1	chr20:55043641-55094505	+	protein_coding	0.0508976	1.03591	1	1	3.79737	3.74648	12.4215	12.9035
ENSG00000022556.15_3	NLRP2	chr19:55464498-55512510	+	protein_coding	0.13028	1.09451	1	1	3.80748	3.6772	11.7922	13.0012
ENSG00000022567.9_3	SLC45A4	chr8:142217265-142318404	-	protein_coding	-0.147922	0.90255	1	1	2.87787	3.02579	7.1443	6.35063
ENSG00000022840.15_3	RNF10	chr12:120971283-121015397	+	protein_coding	0.00698665	1.00485	1	1	4.33369	4.3267	19.0663	19.1637
ENSG00000022976.15_3	ZNF839	chr14:102783714-102809039	+	protein_coding	0.0792995	1.0565	1	1	2.05131	1.97201	2.92315	3.14483
ENSG00000023041.11_3	ZDHHC6	chr10:114184186-114206675	-	protein_coding	-0.0296303	0.979671	1	1	3.79073	3.82036	13.1268	12.8396
ENSG00000023171.16_3	GRAMD1B	chr11:123229136-123498482	+	protein_coding	0.131638	1.09554	1	1	3.95861	3.82697	13.1917	14.5475
ENSG00000023191.16_2	RNH1	chr11:494512-507300	-	protein_coding	0.113499	1.08185	1	1	3.28065	3.16715	7.98269	8.71792
ENSG00000023228.13_3	NDUFS1	chr2:206979541-207024327	-	protein_coding	0.0417914	1.02939	1	1	3.14518	3.10339	7.59437	7.84697
ENSG00000023287.12_3	RB1CC1	chr8:53535016-53658403	-	protein_coding	-0.279243	0.824023	1	1	3.03745	3.31669	8.96376	7.21037
ENSG00000023318.7_3	ERP44	chr9:102741461-102861322	-	protein_coding	-0.0421723	0.971191	1	1	3.56417	3.60634	11.1791	10.8283
ENSG00000023330.14_2	ALAS1	chr3:52232102-52248343	+	protein_coding	0.226095	1.16967	1	1	4.56894	4.34284	19.292	22.7349
ENSG00000023445.13_2	BIRC3	chr11:102188181-102210134	+	protein_coding	0.31384	1.24301	1	1	2.80933	2.49549	4.63918	6.00957
ENSG00000023516.8_2	AKAP11	chr13:42846289-42897403	+	protein_coding	-0.46125	0.726357	1	1	2.63963	3.10088	7.57944	5.23173
ENSG00000023572.8_2	GLRX2	chr1:193065598-193075244	-	protein_coding	0.229959	1.1728	1	1	3.45882	3.22886	8.37529	9.99536
ENSG00000023608.4_3	SNAPC1	chr14:62229075-62263146	+	protein_coding	-0.0855519	0.942424	1	1	3.43082	3.51637	10.4428	9.78397
ENSG00000023697.12_3	DERA	chr12:16064106-16190216	+	protein_coding	0.0680158	1.04827	1	1	3.10247	3.03445	7.19334	7.58886
ENSG00000023734.10_3	STRAP	chr12:16035325-16056412	+	protein_coding	0.15447	1.11301	1	1	6.44752	6.29305	77.4148	86.2767
ENSG00000023839.10_2	ABCC2	chr10:101542489-101611949	+	protein_coding	-0.178138	0.883843	1	1	5.52304	5.70118	51.0268	44.9835
ENSG00000023902.13_2	PLEKHO1	chr1:150121373-150136916	+	protein_coding	0.141789	1.10327	1	1	1.53051	1.38872	1.61846	1.88887
ENSG00000023909.9_2	GCLM	chr1:94350761-94375012	-	protein_coding	-0.0848944	0.942854	1	1	4.11105	4.19594	17.3276	16.2802
ENSG00000024048.10_2	UBR2	chr6:42531800-42661242	+	protein_coding	-0.102585	0.931362	1	1	2.59936	2.70194	5.50678	5.06017
ENSG00000024422.11_3	EHD2	chr19:48216600-48246391	+	protein_coding	0.0623978	1.0442	1	1	6.13396	6.07156	66.2546	69.2272
ENSG00000024526.16_3	DEPDC1	chr1:68939835-68962904	-	protein_coding	-0.130734	0.913366	1	1	2.47747	2.60821	5.09745	4.56921
ENSG00000024862.17_3	CCDC28A	chr6:139094646-139114456	+	protein_coding	-0.0014925	0.998966	1	1	2.7344	2.73589	5.66171	5.65482
ENSG00000025039.14_2	RRAGD	chr6:90074355-90121989	-	protein_coding	-0.0884962	0.940503	1	1	2.11204	2.20053	3.59649	3.32301
ENSG00000025156.12_2	HSF2	chr6:122720691-122754264	+	protein_coding	0.330394	1.25736	1	1	1.99183	1.66143	2.1633	2.9774
ENSG00000025293.16_3	PHF20	chr20:34359896-34538303	+	protein_coding	0.0508163	1.03585	1	1	3.06091	3.01009	7.05616	7.34498
ENSG00000025434.18_3	NR1H3	chr11:47269851-47290583	+	protein_coding	-0.0803284	0.945842	1	1	2.30325	2.38357	4.21828	3.93567
ENSG00000025708.13_3	TYMP	chr22:50964181-50968485	-	protein_coding	0.26538	1.20195	1	1	1.7521	1.48672	1.80252	2.3685
ENSG00000025770.18_2	NCAPH2	chr22:50946645-50961901	+	protein_coding	-0.181489	0.881792	1	1	2.80879	2.99028	6.94627	6.00696
ENSG00000025772.7_2	TOMM34	chr20:43570771-43589127	-	protein_coding	0.240903	1.18173	1	1	4.53987	4.29897	18.6843	22.2615
ENSG00000025796.13_2	SEC63	chr6:108188960-108279393	-	protein_coding	-0.216705	0.860529	1	1	2.78629	3.003	7.01665	5.89856
ENSG00000025800.13_3	KPNA6	chr1:32573639-32642169	+	protein_coding	-0.663644	0.631282	1	1	3.79853	4.46217	21.0418	12.9146
ENSG00000026025.15_3	VIM	chr10:17270258-17279592	+	protein_coding	0.136068	1.09891	1	1	7.70615	7.57008	189.029	207.824
ENSG00000026036.21_3	RTEL1-TNFRSF6B	chr20:62290653-62330037	+	protein_coding	0.192527	1.14276	1	1	1.32863	1.1361	1.19786	1.51163
ENSG00000026103.21_3	FAS	chr10:90750339-90775542	+	protein_coding	-0.68243	0.623115	1	1	1.2766	1.95903	2.88801	1.42267
ENSG00000026297.15_3	RNASET2	chr6:167342992-167370679	-	protein_coding	0.101135	1.07262	1	1	1.18959	1.08846	1.12647	1.28088
ENSG00000026508.17_4	CD44	chr11:35160417-35253949	+	protein_coding	0.0206581	1.01442	1	1	6.24356	6.2229	73.693	74.7703
ENSG00000026559.13_3	KCNG1	chr20:49620193-49639666	-	protein_coding	0.208922	1.15582	1	1	2.15346	1.94453	2.84914	3.44893
ENSG00000026652.13_3	AGPAT4	chr6:161551011-161695093	-	protein_coding	-0.0303156	0.979206	1	1	1.18482	1.21514	1.32163	1.27336
ENSG00000026950.16_3	BTN3A1	chr6:26402465-26415444	+	protein_coding	0.0102775	1.00715	1	1	0.988917	0.978639	0.970606	0.984694
ENSG00000027001.9_3	MIPEP	chr13:24304328-24463558	-	protein_coding	0.127227	1.09219	1	1	3.14391	3.01668	7.09305	7.83916
ENSG00000027075.14_3	PRKCH	chr14:61654277-62017694	+	protein_coding	-0.136607	0.909656	1	1	1.37417	1.51078	1.84964	1.59219
ENSG00000027697.13_3	IFNGR1	chr6:137518621-137540586	-	protein_coding	-0.0414817	0.971657	1	1	3.86263	3.90411	13.9711	13.5468
ENSG00000027847.13_3	B4GALT7	chr5:177027101-177037348	+	protein_coding	-0.269047	0.829867	1	1	1.99704	2.26608	3.81015	2.99179
ENSG00000027869.11_3	SH2D2A	chr1:156776035-156786654	-	protein_coding	-0.320007	0.801066	1	1	0.994358	1.31436	1.48693	0.992194
ENSG00000028116.16_3	VRK2	chr2:58134786-58387055	+	protein_coding	-0.340681	0.789669	1	1	2.33887	2.67955	5.40658	4.05907
ENSG00000028203.17_2	VEZT	chr12:95611522-95696566	+	protein_coding	-0.0794803	0.946399	1	1	3.11007	3.18955	8.12324	7.63422
ENSG00000028310.17_3	BRD9	chr5:850406-892939	-	protein_coding	0.0316927	1.02221	1	1	2.20011	2.16842	3.49531	3.59516
ENSG00000028528.14_3	SNX1	chr15:64386322-64438289	+	protein_coding	-0.259164	0.835572	1	1	3.1506	3.40977	9.62778	7.88028
ENSG00000028839.9_3	TBPL1	chr6:134273308-134311570	+	protein_coding	-0.1223	0.918722	1	1	1.74298	1.86528	2.64338	2.34725
ENSG00000029153.14_3	ARNTL2	chr12:27485787-27578222	+	protein_coding	0.00269171	1.00187	1	1	3.85663	3.85394	13.4594	13.4864
ENSG00000029363.16_3	BCLAF1	chr6:136577765-136610989	-	protein_coding	-0.332901	0.793938	1	1	3.16787	3.50077	10.3198	7.98719
ENSG00000029364.11_2	SLC39A9	chr14:69864732-69929105	+	protein_coding	-0.469758	0.722086	1	1	3.55062	4.02038	15.2276	10.7177
ENSG00000029534.19_3	ANK1	chr8:41510739-41754280	-	protein_coding	-0.0691396	0.953206	1	1	1.14265	1.21179	1.31624	1.20786
ENSG00000029639.10_2	TFB1M	chr6:155578643-155635627	-	protein_coding	-0.000499222	0.999654	1	1	2.18212	2.18262	3.53977	3.5382
ENSG00000029725.16_3	RABEP1	chr17:5185560-5289132	+	protein_coding	-0.219961	0.858589	1	1	3.84684	4.0668	15.7583	13.3884
ENSG00000029993.14_3	HMGB3	chrX:150148982-150159248	+	protein_coding	0.124113	1.08984	1	1	5.57028	5.44617	42.5973	46.514
ENSG00000030066.13_3	NUP160	chr11:47799639-47870107	-	protein_coding	-0.16923	0.889317	1	1	3.3954	3.56464	10.8321	9.52249
ENSG00000030110.12_2	BAK1	chr6:33540324-33548070	-	protein_coding	-0.0874738	0.941169	1	1	3.37493	3.4624	10.0227	9.37421
ENSG00000030582.17_3	GRN	chr17:42422454-42430470	+	protein_coding	0.18941	1.1403	1	1	4.93292	4.74351	25.7879	29.5461
ENSG00000031003.10_3	FAM13B	chr5:137273649-137387650	-	protein_coding	-0.336193	0.792129	1	1	1.92515	2.26134	3.79436	2.79775
ENSG00000031081.10_4	ARHGAP31	chr3:119013220-119139561	+	protein_coding	-0.187581	0.878077	1	1	1.72161	1.9092	2.756	2.29805
ENSG00000031691.6_2	CENPQ	chr6:49431091-49460820	+	protein_coding	-0.0436893	0.970171	1	1	2.2023	2.24599	3.74361	3.60211
ENSG00000031698.12_2	SARS	chr1:109756540-109780791	+	protein_coding	0.114035	1.08225	1	1	4.47598	4.36194	19.5625	21.2537
ENSG00000031823.14_3	RANBP3	chr19:5916150-5978153	-	protein_coding	0.156256	1.11439	1	1	2.96876	2.8125	6.02503	6.82863
ENSG00000032219.18_2	ARID4A	chr14:58765103-58840605	+	protein_coding	-0.371793	0.772821	1	1	1.58086	1.95266	2.87086	1.99148
ENSG00000032389.12_4	EIPR1	chr2:3192696-3381653	-	protein_coding	-0.00576698	0.996011	1	1	2.57436	2.58012	4.97991	4.95605
ENSG00000032444.15_3	PNPLA6	chr19:7598890-7626650	+	protein_coding	-0.104072	0.930403	1	1	3.3461	3.45018	9.92965	9.16898
ENSG00000032742.17_3	IFT88	chr13:21141208-21265576	+	protein_coding	-0.179571	0.882966	1	1	1.68966	1.86923	2.65337	2.2258
ENSG00000033011.11_3	ALG1	chr16:5083961-5137380	+	protein_coding	-0.34795	0.7857	1	1	2.2817	2.62965	5.18875	3.8625
ENSG00000033030.13_2	ZCCHC8	chr12:122956147-122985620	-	protein_coding	-0.25435	0.838365	1	1	1.93214	2.18649	3.55196	2.8162
ENSG00000033050.7_2	ABCF2	chr7:150904923-150924316	-	protein_coding	0.0982171	1.07045	1	1	5.10037	5.00216	31.0479	33.3056
ENSG00000033100.16_3	CHPF2	chr7:150929575-150935913	+	protein_coding	-0.00493288	0.996587	1	1	3.66824	3.67317	11.7566	11.7131
ENSG00000033170.16_3	FUT8	chr14:65877310-66210839	+	protein_coding	0.0708637	1.05035	1	1	2.8226	2.75174	5.73529	6.07438
ENSG00000033178.12_2	UBA6	chr4:68478370-68566897	-	protein_coding	-0.272565	0.827846	1	1	2.55957	2.83213	6.12126	4.89531
ENSG00000033327.12_3	GAB2	chr11:77926343-78129394	-	protein_coding	-0.0591691	0.959817	1	1	1.9957	2.05487	3.15507	2.9881
ENSG00000033627.16_3	ATP6V0A1	chr17:40610862-40674629	+	protein_coding	-0.0909419	0.93891	1	1	2.78174	2.87269	6.32428	5.87683
ENSG00000033800.13_2	PIAS1	chr15:68346517-68490941	+	protein_coding	-0.14238	0.906023	1	1	2.48338	2.62576	5.17208	4.59205
ENSG00000033867.16_3	SLC4A7	chr3:27414212-27525911	-	protein_coding	-0.21923	0.859024	1	1	3.63519	3.85442	13.4643	11.4251
ENSG00000034053.14_3	APBA2	chr15:29129629-29410518	+	protein_coding	-0.0304461	0.979117	1	1	2.64809	2.67854	5.40207	5.26838
ENSG00000034152.18_3	MAP2K3	chr17:21187984-21218552	+	protein_coding	0.252363	1.19116	1	1	3.8038	3.55143	10.7243	12.9655
ENSG00000034510.5_2	TMSB10	chr2:85132749-85133799	+	protein_coding	0.0842233	1.06012	1	1	10.7357	10.6515	1607.49	1704.19
ENSG00000034533.11_2	ASTE1	chr3:130732719-130746493	-	protein_coding	-0.035544	0.975664	1	1	1.30817	1.34372	1.53804	1.47628
ENSG00000034677.12_3	RNF19A	chr8:101269288-101348446	-	protein_coding	-0.292769	0.816334	1	1	2.39389	2.68666	5.43819	4.25571
ENSG00000034693.14_3	PEX3	chr6:143771944-143811147	+	protein_coding	-0.0909941	0.938876	1	1	2.2462	2.3372	4.0532	3.74433
ENSG00000034713.7_2	GABARAPL2	chr16:75600249-75611779	+	protein_coding	-0.0780217	0.947356	1	1	3.88246	3.96049	14.5677	13.7482
ENSG00000035141.7_2	FAM136A	chr2:70523107-70529222	-	protein_coding	-0.214565	0.861806	1	1	3.93428	4.14885	16.739	14.2875
ENSG00000035403.17_3	VCL	chr10:75754951-75881121	+	protein_coding	0.554972	1.46914	1	1	6.0161	5.46113	43.0517	63.7181
ENSG00000035499.12_2	DEPDC1B	chr5:59892739-59996017	-	protein_coding	-0.0647037	0.956142	1	1	2.40287	2.46758	4.53114	4.28856
ENSG00000035681.7_3	NSMAF	chr8:59496063-59572403	-	protein_coding	0.0176975	1.01234	1	1	3.21734	3.19964	8.18732	8.30072
ENSG00000035687.9_3	ADSS	chr1:244571796-244615436	-	protein_coding	-0.122852	0.91837	1	1	3.88034	4.00319	15.0354	13.7264
ENSG00000035862.12_3	TIMP2	chr17:76849059-76921469	-	protein_coding	0.185858	1.13749	1	1	4.60979	4.42394	20.4653	23.4167
ENSG00000035928.15_3	RFC1	chr4:39289076-39367995	-	protein_coding	-0.17295	0.887027	1	1	2.89669	3.06964	7.39562	6.44714
ENSG00000036054.12_2	TBC1D23	chr3:99979844-100044095	+	protein_coding	-0.00896324	0.993806	1	1	2.10175	2.11071	3.31904	3.29229
ENSG00000036257.12_3	CUL3	chr2:225334867-225450114	-	protein_coding	-0.138264	0.908612	1	1	2.32417	2.46243	4.51146	4.00778
ENSG00000036549.12_3	ZZZ3	chr1:78028101-78149104	-	protein_coding	-0.0678665	0.954048	1	1	1.75881	1.82668	2.5472	2.3842
ENSG00000036672.15_3	USP2	chr11:119225925-119252436	-	protein_coding	-0.0490377	0.966581	1	1	1.0073	1.05634	1.07965	1.01015
ENSG00000037042.8_2	TUBG2	chr17:40811323-40819024	+	protein_coding	0.0384422	1.027	1	1	3.55841	3.51997	10.4714	10.7812
ENSG00000037241.7_3	RPL26L1	chr5:172385732-172396774	+	protein_coding	0.0293093	1.02052	1	1	4.93835	4.90904	29.0447	29.6613
ENSG00000037280.15_3	FLT4	chr5:180028506-180076624	-	protein_coding	0.154996	1.11342	1	1	1.33138	1.17638	1.26009	1.51643
ENSG00000037474.14_2	NSUN2	chr5:6599352-6633404	-	protein_coding	-0.0837282	0.943616	1	1	4.21013	4.29386	18.6146	17.5087
ENSG00000037637.10_3	FBXO42	chr1:16573334-16678949	-	protein_coding	0.161821	1.1187	1	1	1.9858	1.82398	2.54056	2.96082
ENSG00000037749.11_3	MFAP3	chr5:153418466-153600038	+	protein_coding	-1.27878	0.412145	1	1	1.00228	2.28106	3.86035	1.00317
ENSG00000037757.13_3	MRI1	chr19:13875346-13885096	+	protein_coding	0.0998915	1.07169	1	1	2.59044	2.49054	4.6199	5.0228
ENSG00000037897.16_3	METTL1	chr12:58162254-58166576	-	protein_coding	-0.00363915	0.997481	1	1	2.54016	2.5438	4.83123	4.81654
ENSG00000037965.5_3	HOXC8	chr12:54402890-54406146	+	protein_coding	0.194346	1.14421	1	1	2.46131	2.26697	3.8131	4.50717
ENSG00000038002.8_2	AGA	chr4:178351924-178363657	-	protein_coding	-0.42547	0.744596	1	1	2.32755	2.75302	5.74129	4.01954
ENSG00000038210.12_3	PI4K2B	chr4:25235597-25280714	+	protein_coding	-0.245213	0.843691	1	1	2.33976	2.58497	5.00004	4.06218
ENSG00000038219.12_2	BOD1L1	chr4:13570362-13629347	-	protein_coding	-0.476385	0.718777	1	1	2.23791	2.71429	5.56272	3.71713
ENSG00000038274.16_2	MAT2B	chr5:162930120-162946342	+	protein_coding	0.00794463	1.00552	1	1	3.37141	3.36346	9.29209	9.34892
ENSG00000038295.7_2	TLL1	chr4:166794410-167025047	+	protein_coding	-0.14048	0.907217	1	1	0.897719	1.0382	1.05366	0.863118
ENSG00000038358.14_3	EDC4	chr16:67906926-67918406	+	protein_coding	0.155549	1.11385	1	1	3.81329	3.65774	11.6209	13.0577
ENSG00000038382.18_2	TRIO	chr5:14143811-14532237	+	protein_coding	-0.173728	0.886549	1	1	3.86195	4.03568	15.4006	13.54
ENSG00000038427.15_3	VCAN	chr5:82767284-82878122	+	protein_coding	-0.332775	0.794008	1	1	2.172	2.50477	4.6756	3.50647
ENSG00000038532.14_3	CLEC16A	chr16:11038345-11276046	+	protein_coding	0.107094	1.07706	1	1	2.28465	2.17756	3.52388	3.87247
ENSG00000039068.18_3	CDH1	chr16:68771128-68869451	+	protein_coding	0.226136	1.1697	1	1	3.79774	3.5716	10.8894	12.907
ENSG00000039123.15_3	SKIV2L2	chr5:54603588-54721409	+	protein_coding	-0.363087	0.777499	1	1	3.28441	3.6475	11.5316	8.74329
ENSG00000039319.16_3	ZFYVE16	chr5:79703832-79775169	+	protein_coding	-0.386573	0.764944	1	1	1.81081	2.19738	3.58645	2.50838
ENSG00000039523.19_4	RIPOR1	chr16:67552321-67580691	+	protein_coding	0.156681	1.11472	1	1	3.22281	3.06613	7.37523	8.33603
ENSG00000039560.13_2	RAI14	chr5:34656342-34832732	+	protein_coding	-0.481899	0.716035	1	1	4.05422	4.53612	22.2011	15.6128
ENSG00000039650.11_3	PNKP	chr19:50363139-50381608	-	protein_coding	0.0525104	1.03707	1	1	2.94778	2.89527	6.43983	6.71561
ENSG00000040199.18_3	PHLPP2	chr16:71671738-71758604	-	protein_coding	-0.11566	0.92296	1	1	1.92968	2.04534	3.12771	2.80971
ENSG00000040275.16_3	SPDL1	chr5:169010638-169031782	+	protein_coding	-0.399299	0.758227	1	1	3.22752	3.62682	11.3532	8.36655
ENSG00000040341.17_4	STAU2	chr8:74332604-74659943	-	protein_coding	-0.128303	0.914907	1	1	2.38236	2.51067	4.69883	4.2139
ENSG00000040487.12_3	PQLC2	chr1:19638820-19655794	+	protein_coding	-0.215453	0.861275	1	1	2.36402	2.57948	4.97723	4.14804
ENSG00000040531.14_3	CTNS	chr17:3539762-3564836	+	protein_coding	0.100483	1.07213	1	1	2.79655	2.69606	5.48032	5.94776
ENSG00000040608.13_3	RTN4R	chr22:20228938-20270769	-	protein_coding	0.22825	1.17141	1	1	1.7817	1.55345	1.93519	2.43832
ENSG00000040633.12_3	PHF23	chr17:7138347-7143041	-	protein_coding	0.126379	1.09155	1	1	4.60927	4.48289	21.3607	23.4078
ENSG00000040933.15_2	INPP4A	chr2:99061317-99210853	+	protein_coding	-0.0574532	0.960959	1	1	1.37397	1.43143	1.69713	1.59183
ENSG00000041353.9_3	RAB27B	chr18:52385091-52562747	+	protein_coding	0.0520564	1.03674	1	1	3.09588	3.04383	7.24675	7.54975
ENSG00000041357.15_2	PSMA4	chr15:78832747-78844761	+	protein_coding	-0.0988067	0.933805	1	1	4.21722	4.31602	18.9183	17.5998
ENSG00000041802.10_2	LSG1	chr3:194361517-194393206	-	protein_coding	0.0186821	1.01303	1	1	3.34175	3.32307	9.00789	9.13832
ENSG00000041880.14_3	PARP3	chr3:51976361-51982883	+	protein_coding	0.113087	1.08154	1	1	2.04242	1.92934	2.8088	3.11937
ENSG00000041982.15_3	TNC	chr9:117781857-117880536	-	protein_coding	0.10526	1.07569	1	1	1.83519	1.72993	2.31712	2.56819
ENSG00000041988.15_4	THAP3	chr1:6684926-6695646	+	protein_coding	-0.342739	0.788543	1	1	1.56613	1.90887	2.75515	1.96109
ENSG00000042088.13_3	TDP1	chr14:90421283-90511112	+	protein_coding	-0.159639	0.895249	1	1	2.02106	2.1807	3.53373	3.05881
ENSG00000042286.14_2	AIFM2	chr10:71857979-71892690	-	protein_coding	0.144898	1.10565	1	1	3.57937	3.43447	9.81134	10.9536
ENSG00000042317.16_3	SPATA7	chr14:88851268-88936694	+	protein_coding	0.0936686	1.06708	1	1	0.813444	0.719775	0.646925	0.757402
ENSG00000042429.11_3	MED17	chr11:93517393-93548129	+	protein_coding	-0.0893597	0.93994	1	1	1.19963	1.28899	1.44356	1.2968
ENSG00000042445.13_3	RETSAT	chr2:85569211-85581743	-	protein_coding	0.0645933	1.04579	1	1	3.75498	3.69039	11.9097	12.5009
ENSG00000042493.15_2	CAPG	chr2:85621871-85645555	-	protein_coding	0.637957	1.55612	1	1	3.33807	2.70011	5.49851	9.11249
ENSG00000042753.11_2	AP2S1	chr19:47341393-47354249	-	protein_coding	0.0534958	1.03778	1	1	5.92829	5.8748	57.68	59.8968
ENSG00000043093.13_3	DCUN1D1	chr3:182655862-182703741	-	protein_coding	-0.137338	0.909195	1	1	2.04355	2.18089	3.53432	3.12258
ENSG00000043143.20_2	JADE2	chr5:133860003-133918920	+	protein_coding	-0.0412251	0.971829	1	1	3.465	3.50623	10.3627	10.0426
ENSG00000043355.11_3	ZIC2	chr13:100634026-100639027	+	protein_coding	0.104161	1.07487	1	1	2.94365	2.83949	6.15765	6.69353
ENSG00000043514.15_2	TRIT1	chr1:40306694-40349183	-	protein_coding	-0.0296995	0.979624	1	1	2.51389	2.54359	4.8304	4.7116
ENSG00000043591.5_3	ADRB1	chr10:115803815-115806667	+	protein_coding	0.00476789	1.00331	1	1	0.92327	0.918502	0.890152	0.896409
ENSG00000044090.8_2	CUL7	chr6:43005355-43021683	-	protein_coding	-0.0125194	0.99136	1	1	2.46918	2.4817	4.58553	4.53727
ENSG00000044115.20_3	CTNNA1	chr5:137946656-138270723	+	protein_coding	0.107898	1.07766	1	1	4.75643	4.64853	24.0811	26.0289
ENSG00000044446.11_2	PHKA2	chrX:18910418-19002716	-	protein_coding	-0.0116439	0.991962	1	1	2.53146	2.5431	4.82842	4.78157
ENSG00000044459.14_3	CNTLN	chr9:17134980-17503921	+	protein_coding	-0.106996	0.928519	1	1	1.36946	1.47645	1.78264	1.58373
ENSG00000044574.7_2	HSPA5	chr9:127997132-128003609	-	protein_coding	-0.00636282	0.995599	1	1	7.36953	7.37589	165.098	164.367
ENSG00000046604.12_2	DSG2	chr18:29078006-29128971	+	protein_coding	-0.278583	0.8244	1	1	4.54267	4.82125	27.271	22.3066
ENSG00000046647.13_2	GEMIN8	chrX:14026398-14048012	-	protein_coding	0.253544	1.19213	1	1	2.44034	2.18679	3.55293	4.42769
ENSG00000046651.14_3	OFD1	chrX:13752864-13787472	+	protein_coding	-0.275865	0.825955	1	1	2.11972	2.39558	4.26189	3.34608
ENSG00000047056.14_2	WDR37	chr10:1095478-1178237	+	protein_coding	-0.111062	0.925906	1	1	1.96965	2.08071	3.23016	2.91673
ENSG00000047188.15_2	YTHDC2	chr5:112849380-112930982	+	protein_coding	-0.170291	0.888664	1	1	2.10405	2.27434	3.83775	3.29913
ENSG00000047230.14_2	CTPS2	chrX:16606126-16731059	-	protein_coding	0.073578	1.05232	1	1	2.79006	2.71649	5.5727	5.9166
ENSG00000047249.17_4	ATP6V1H	chr8:54628117-54756118	-	protein_coding	0.137106	1.0997	1	1	2.49634	2.35923	4.13098	4.64252
ENSG00000047315.15_2	POLR2B	chr4:57843888-57897334	+	protein_coding	-0.265854	0.831706	1	1	4.05313	4.31899	18.9593	15.6003
ENSG00000047346.12_3	FAM214A	chr15:52873514-53002014	-	protein_coding	-0.0603863	0.959007	1	1	1.1783	1.23869	1.35984	1.2631
ENSG00000047365.11_3	ARAP2	chr4:35949843-36246131	-	protein_coding	-0.0284709	0.980459	1	1	0.704141	0.732612	0.661644	0.629174
ENSG00000047410.13_2	TPR	chr1:186280784-186344825	-	protein_coding	-0.521055	0.696862	1	1	3.39563	3.91669	14.1022	9.52414
ENSG00000047457.13_2	CP	chr3:148880197-148939842	-	protein_coding	-0.0244938	0.983166	1	1	1.17855	1.20305	1.30225	1.26349
ENSG00000047578.12_4	KIAA0556	chr16:27561454-27791690	+	protein_coding	-0.0519874	0.964607	1	1	2.6251	2.67709	5.39563	5.16926
ENSG00000047579.19_2	DTNBP1	chr6:15523032-15663289	-	protein_coding	-0.138919	0.9082	1	1	2.17833	2.31725	3.98383	3.52631
ENSG00000047621.11_3	C12orf4	chr12:4596894-4647674	-	protein_coding	-0.216754	0.860499	1	1	1.8128	2.02956	3.08279	2.51324
ENSG00000047634.14_3	SCML1	chrX:17755569-17773108	+	protein_coding	0.0133448	1.00929	1	1	1.71315	1.69981	2.24858	2.27877
ENSG00000047644.18_3	WWC3	chrX:9983602-10112518	+	protein_coding	-0.159183	0.895532	1	1	3.38771	3.54689	10.6875	9.46651
ENSG00000047849.21_4	MAP4	chr3:47892180-48130762	-	protein_coding	0.0776097	1.05527	1	1	4.50001	4.4224	20.4424	21.6275
ENSG00000047932.13_3	GOPC	chr6:117881432-117923705	-	protein_coding	-0.2208	0.858089	1	1	3.78817	4.00897	15.0998	12.815
ENSG00000047936.10_3	ROS1	chr6:117609463-117747018	-	protein_coding	-0.00743044	0.994863	1	1	0.770347	0.777777	0.714487	0.70568
ENSG00000048028.11_3	USP28	chr11:113668596-113746292	-	protein_coding	0.0182841	1.01275	1	1	2.95063	2.93234	6.6335	6.73086
ENSG00000048140.17_3	TSPAN17	chr5:176074388-176086055	+	protein_coding	-0.85485	0.552923	1	1	2.77068	3.62553	11.3422	5.82429
ENSG00000048162.20_3	NOP16	chr5:175810941-175815976	-	protein_coding	0.296708	1.22834	1	1	3.95857	3.66186	11.657	14.5471
ENSG00000048342.15_3	CC2D2A	chr4:15471489-15603180	+	protein_coding	-0.0930865	0.937515	1	1	1.573	1.66609	2.17354	1.97524
ENSG00000048392.11_2	RRM2B	chr8:103216730-103251346	-	protein_coding	-0.0475234	0.967596	1	1	2.56558	2.6131	5.11819	4.91993
ENSG00000048405.9_3	ZNF800	chr7:126986844-127071978	-	protein_coding	-0.097873	0.93441	1	1	2.15648	2.25435	3.7712	3.45826
ENSG00000048471.13_3	SNX29	chr16:12070594-12668146	+	protein_coding	0.0901774	1.0645	1	1	1.72755	1.63737	2.11099	2.31165
ENSG00000048544.5_2	MRPS10	chr6:42174539-42185603	-	protein_coding	-0.165913	0.891364	1	1	3.78663	3.95254	14.4822	12.8003
ENSG00000048649.13_3	RSF1	chr11:77371041-77532063	-	protein_coding	-0.234354	0.850066	1	1	1.53806	1.77241	2.41625	1.90404
ENSG00000048707.13_3	VPS13D	chr1:12290124-12572099	+	protein_coding	-0.0189376	0.986959	1	1	2.34849	2.36743	4.16021	4.09291
ENSG00000048828.16_3	FAM120A	chr9:96214004-96328389	+	protein_coding	-0.057739	0.960769	1	1	5.19132	5.24906	37.0298	35.5379
ENSG00000048991.16_2	R3HDM1	chr2:136289025-136482840	+	protein_coding	-0.0439755	0.969978	1	1	2.7464	2.79038	5.9181	5.71041
ENSG00000049130.14_2	KITLG	chr12:88886570-88974628	-	protein_coding	-0.316221	0.803171	1	1	1.29664	1.61286	2.05857	1.45655
ENSG00000049167.13_3	ERCC8	chr5:60169658-60240900	-	protein_coding	0.0710479	1.05048	1	1	2.11748	2.04643	3.13084	3.33936
ENSG00000049239.12_2	H6PD	chr1:9294834-9331396	+	protein_coding	0.782661	1.7203	1	1	3.25721	2.47455	4.55794	8.56132
ENSG00000049245.12_3	VAMP3	chr1:7831329-7841492	+	protein_coding	0.052306	1.03692	1	1	4.8698	4.8175	27.1976	28.2386
ENSG00000049246.14_2	PER3	chr1:7844380-7905237	+	protein_coding	-0.288558	0.81872	1	1	0.61133	0.899889	0.865922	0.527667
ENSG00000049249.8_3	TNFRSF9	chr1:7975954-8003225	-	protein_coding	0.175191	1.12911	1	1	0.646583	0.471391	0.386446	0.565456
ENSG00000049323.15_2	LTBP1	chr2:33172039-33624576	+	protein_coding	0.0660425	1.04684	1	1	3.24863	3.18259	8.07935	8.50464
ENSG00000049449.8_3	RCN1	chr11:31833939-32127301	+	protein_coding	-0.0970958	0.934913	1	1	4.38634	4.48344	21.3691	19.9132
ENSG00000049541.10_3	RFC2	chr7:73645829-73668788	-	protein_coding	0.0650386	1.04611	1	1	4.05775	3.99271	14.9193	15.6534
ENSG00000049618.22_3	ARID1B	chr6:157098508-157531913	+	protein_coding	0.14397	1.10494	1	1	1.57208	1.42811	1.69094	1.97333
ENSG00000049656.13_2	CLPTM1L	chr5:1317859-1345214	-	protein_coding	0.0601138	1.04255	1	1	4.32057	4.26046	18.1658	18.9812
ENSG00000049759.17_3	NEDD4L	chr18:55711599-56068772	+	protein_coding	-0.100599	0.932646	1	1	1.55688	1.65748	2.15466	1.94218
ENSG00000049769.12_3	PPP1R3F	chrX:49126306-49157940	+	protein_coding	-0.0701267	0.952554	1	1	1.30426	1.37438	1.59257	1.46956
ENSG00000049860.13_3	HEXB	chr5:73935848-74018472	+	protein_coding	-0.295526	0.814775	1	1	3.66244	3.95797	14.5405	11.6621
ENSG00000049883.14_3	PTCD2	chr5:71616194-71664222	+	protein_coding	-0.0320061	0.978059	1	1	1.70794	1.73995	2.34023	2.26694
ENSG00000050130.17_2	JKAMP	chr14:59951161-59972128	+	protein_coding	-0.118324	0.921257	1	1	2.99988	3.1182	7.68304	6.99931
ENSG00000050165.17_2	DKK3	chr11:11984653-12031316	-	protein_coding	0.131581	1.09549	1	1	3.2023	3.07072	7.40193	8.20427
ENSG00000050344.8_2	NFE2L3	chr7:26191860-26226745	+	protein_coding	0.403615	1.32282	1	1	3.11899	2.71538	5.56766	7.68782
ENSG00000050393.11_3	MCUR1	chr6:13786789-13814800	-	protein_coding	0.14084	1.10255	1	1	2.55263	2.41179	4.32135	4.86704
ENSG00000050405.13_3	LIMA1	chr12:50569571-50677329	-	protein_coding	-0.211901	0.863399	1	1	1.45041	1.66231	2.16523	1.73286
ENSG00000050426.15_4	LETMD1	chr12:51441745-51454207	+	protein_coding	0.0651357	1.04618	1	1	2.01229	1.94716	2.85614	3.03423
ENSG00000050748.17_4	MAPK9	chr5:179660143-179719099	-	protein_coding	0.0377383	1.0265	1	1	2.79686	2.75912	5.76985	5.94927
ENSG00000050820.16_4	BCAR1	chr16:75262085-75301951	-	protein_coding	0.0643271	1.0456	1	1	3.11741	3.05309	7.29986	7.67831
ENSG00000051009.10_2	FAM160A2	chr11:6232565-6255941	-	protein_coding	-0.300811	0.811796	1	1	2.40852	2.70933	5.54018	4.30929
ENSG00000051108.14_4	HERPUD1	chr16:56965960-56978775	+	protein_coding	-0.331759	0.794567	1	1	2.53249	2.86425	6.28158	4.78571
ENSG00000051128.18_3	HOMER3	chr19:19040010-19052070	-	protein_coding	-0.111774	0.925449	1	1	2.97086	3.08263	7.47158	6.84002
ENSG00000051180.16_2	RAD51	chr15:40986972-41024537	+	protein_coding	0.183287	1.13547	1	1	2.70896	2.52567	4.75842	5.53851
ENSG00000051341.13_2	POLQ	chr3:121150274-121265488	-	protein_coding	-0.290281	0.817743	1	1	2.45448	2.74476	5.70279	4.48116
ENSG00000051382.8_2	PIK3CB	chr3:138371541-138553780	-	protein_coding	0.0421972	1.02968	1	1	2.65231	2.61011	5.10551	5.28673
ENSG00000051523.10_3	CYBA	chr16:88709691-88717560	-	protein_coding	0.201968	1.15027	1	1	5.33436	5.1324	34.0756	39.3463
ENSG00000051596.9_3	THOC3	chr5:175344876-175461683	-	protein_coding	-0.151945	0.900036	1	1	3.43264	3.58459	10.9969	9.79764
ENSG00000051620.10_2	HEBP2	chr6:138724668-138743334	+	protein_coding	0.0172088	1.012	1	1	2.56105	2.54384	4.83138	4.90136
ENSG00000051825.14_4	MPHOSPH9	chr12:123636867-123728561	-	protein_coding	-0.128659	0.914681	1	1	2.09669	2.22535	3.67625	3.27727
ENSG00000052126.14_3	PLEKHA5	chr12:19282686-19529334	+	protein_coding	-0.0785723	0.946994	1	1	1.92214	2.00071	3.00197	2.78985
ENSG00000052723.11_3	SIKE1	chr1:115312100-115323306	-	protein_coding	-0.0600381	0.959239	1	1	1.58699	1.64703	2.13188	2.00422
ENSG00000052749.13_4	RRP12	chr10:99116115-99185833	-	protein_coding	-0.157963	0.896289	1	1	3.27807	3.43603	9.82303	8.70057
ENSG00000052795.12_3	FNIP2	chr4:159690290-159829201	+	protein_coding	-0.320438	0.800827	1	1	0.876726	1.19716	1.29288	0.836203
ENSG00000052802.12_3	MSMO1	chr4:166248775-166264312	+	protein_coding	-0.0215172	0.985196	1	1	3.68262	3.70413	12.0333	11.8404
ENSG00000052841.14_3	TTC17	chr11:43380482-43516483	+	protein_coding	-0.167386	0.890454	1	1	2.57376	2.74115	5.68602	4.9536
ENSG00000052850.5_2	ALX4	chr11:44281994-44331716	-	protein_coding	0.262638	1.19967	1	1	1.49414	1.2315	1.34811	1.81696
ENSG00000053108.16_3	FSTL4	chr5:132532147-132948255	-	protein_coding	-0.0608494	0.9587	1	1	3.20326	3.26411	8.60715	8.21037
ENSG00000053254.15_3	FOXN3	chr14:89591215-90085493	-	protein_coding	-0.0782374	0.947214	1	1	2.28389	2.36213	4.14129	3.8699
ENSG00000053371.12_3	AKR7A2	chr1:19630459-19638640	-	protein_coding	-0.318383	0.801968	1	1	3.86306	4.18144	17.1443	13.5511
ENSG00000053372.4_2	MRTO4	chr1:19578033-19586622	+	protein_coding	0.0149269	1.0104	1	1	4.66715	4.65222	24.1454	24.4069
ENSG00000053501.12_2	USE1	chr19:17326155-17330638	+	protein_coding	-0.161087	0.894351	1	1	1.60227	1.76336	2.39488	2.03622
ENSG00000053747.15_3	LAMA3	chr18:21269407-21535030	+	protein_coding	-0.165208	0.8918	1	1	3.27675	3.44196	9.86756	8.69169
ENSG00000053770.11_3	AP5M1	chr14:57735627-57765460	+	protein_coding	-0.0540571	0.963224	1	1	1.67908	1.73313	2.32449	2.20223
ENSG00000053900.10_2	ANAPC4	chr4:25378835-25420120	+	protein_coding	-0.295167	0.814978	1	1	1.33568	1.63084	2.09694	1.52394
ENSG00000054116.11_2	TRAPPC3	chr1:36602171-36621654	-	protein_coding	0.117217	1.08464	1	1	3.39662	3.27941	8.70956	9.53138
ENSG00000054118.13_3	THRAP3	chr1:36690017-36770958	+	protein_coding	0.0495805	1.03496	1	1	5.63162	5.58204	46.9029	48.5778
ENSG00000054148.17_3	PHPT1	chr9:139743176-139745479	+	protein_coding	-0.165345	0.891715	1	1	4.9696	5.13495	34.1377	30.3328
ENSG00000054267.21_3	ARID4B	chr1:235294949-235491534	-	protein_coding	-0.334581	0.793014	1	1	1.98051	2.31509	3.97636	2.94632
ENSG00000054277.13_3	OPN3	chr1:241753404-241840678	-	protein_coding	0.0227277	1.01588	1	1	4.0406	4.01787	15.1995	15.4567
ENSG00000054282.15_2	SDCCAG8	chr1:243419336-243663394	+	protein_coding	-0.00176496	0.998777	1	1	2.78797	2.78973	5.91501	5.90656
ENSG00000054392.12_3	HHAT	chr1:210501596-210849638	+	protein_coding	0.0732554	1.05209	1	1	1.05877	0.985514	0.980019	1.08315
ENSG00000054523.17_3	KIF1B	chr1:10270863-10441661	+	protein_coding	-0.0325277	0.977706	1	1	2.87361	2.90613	6.49606	6.32894
ENSG00000054598.6_2	FOXC1	chr6:1610207-1614132	+	protein_coding	-0.122607	0.918527	1	1	2.19233	2.31494	3.97583	3.57043
ENSG00000054611.13_2	TBC1D22A	chr22:47158514-47571342	+	protein_coding	-0.0747819	0.949486	1	1	2.61581	2.69059	5.45578	5.12967
ENSG00000054654.16_3	SYNE2	chr14:64319701-64693151	+	protein_coding	-0.334043	0.79331	1	1	1.86243	2.19647	3.58358	2.6362
ENSG00000054690.13_2	PLEKHH1	chr14:68000018-68056329	+	protein_coding	-0.104691	0.930004	1	1	0.899792	1.00448	1.00622	0.865797
ENSG00000054793.13_3	ATP9A	chr20:50213053-50385173	-	protein_coding	-0.903698	0.534515	1	1	2.96975	3.87345	13.6563	6.834
ENSG00000054965.10_2	FAM168A	chr11:73111532-73309234	-	protein_coding	0.1303	1.09452	1	1	4.0218	3.8915	13.8409	15.2436
ENSG00000054967.12_2	RELT	chr11:73087309-73108519	+	protein_coding	0.218215	1.16329	1	1	1.97407	1.75586	2.37727	2.92875
ENSG00000054983.16_3	GALC	chr14:88304164-88460009	-	protein_coding	-0.133159	0.911833	1	1	2.08395	2.21711	3.6496	3.23966
ENSG00000055044.10_2	NOP58	chr2:203130439-203168389	+	protein_coding	-0.243928	0.844443	1	1	3.66409	3.90802	14.0118	11.6766
ENSG00000055070.16_2	SZRD1	chr1:16679070-16724640	+	protein_coding	0.951254	1.93355	1	1	4.81722	3.86596	13.5804	27.192
ENSG00000055118.14_2	KCNH2	chr7:150642049-150675403	-	protein_coding	0.330532	1.25748	1	1	1.2656	0.935064	0.911976	1.40427
ENSG00000055130.15_2	CUL1	chr7:148395006-148498128	+	protein_coding	-0.136053	0.910006	1	1	4.44476	4.58082	22.9311	20.7775
ENSG00000055147.18_3	FAM114A2	chr5:153369688-153418496	-	protein_coding	-0.000508108	0.999648	1	1	1.51231	1.51282	1.85367	1.85267
ENSG00000055163.19_3	CYFIP2	chr5:156693089-156822603	+	protein_coding	0.150756	1.11015	1	1	2.97318	2.82243	6.07352	6.85267
ENSG00000055208.18_3	TAB2	chr6:149539777-149732749	+	protein_coding	0.388127	1.30869	1	1	3.33856	2.95043	6.72981	9.11594
ENSG00000055211.12_2	GINM1	chr6:149887430-149912884	+	protein_coding	0.176673	1.13027	1	1	4.04318	3.8665	13.5859	15.4861
ENSG00000055332.16_3	EIF2AK2	chr2:37326353-37384208	-	protein_coding	-0.171786	0.887743	1	1	3.41749	3.58928	11.0359	9.68483
ENSG00000055483.19_4	USP36	chr17:76783463-76837523	-	protein_coding	0.0299858	1.021	1	1	3.23304	3.20306	8.20907	8.40248
ENSG00000055609.17_3	KMT2C	chr7:151832007-152133090	-	protein_coding	-0.296462	0.814247	1	1	2.78706	3.08352	7.47682	5.90223
ENSG00000055732.12_2	MCOLN3	chr1:85483765-85514182	-	protein_coding	0.0171695	1.01197	1	1	0.646478	0.629309	0.546824	0.565343
ENSG00000055917.15_2	PUM2	chr2:20448452-20551995	-	protein_coding	-0.198961	0.871178	1	1	3.82262	4.02158	15.2411	13.1489
ENSG00000055950.16_3	MRPL43	chr10:102729215-102747272	-	protein_coding	-0.146531	0.90342	1	1	2.45235	2.59888	5.05817	4.47307
ENSG00000056050.6_3	HPF1	chr4:170650616-170679104	-	protein_coding	0.0118396	1.00824	1	1	3.30448	3.29264	8.79905	8.8798
ENSG00000056097.15_2	ZFR	chr5:32354456-32444867	-	protein_coding	-0.14976	0.9014	1	1	4.1384	4.28816	18.5374	16.611
ENSG00000056277.15_2	ZNF280C	chrX:129336685-129402873	-	protein_coding	-0.000463555	0.999679	1	1	2.18534	2.1858	3.54979	3.54833
ENSG00000056487.15_3	PHF21B	chr22:45277042-45405880	-	protein_coding	0.0644354	1.04568	1	1	0.891145	0.826709	0.773635	0.854647
ENSG00000056558.10_2	TRAF1	chr9:123664671-123691451	-	protein_coding	-0.0337652	0.976868	1	1	1.33745	1.37122	1.58689	1.52705
ENSG00000056586.15_3	RC3H2	chr9:125606835-125667620	-	protein_coding	-0.193022	0.874771	1	1	2.8209	3.01392	7.07758	6.06604
ENSG00000056972.18_3	TRAF3IP2	chr6:111877657-111927481	-	protein_coding	0.0389	1.02733	1	1	1.9164	1.8775	2.67437	2.7748
ENSG00000056998.19_2	GYG2	chrX:2746829-2800861	+	protein_coding	0.257497	1.1954	1	1	1.96195	1.70445	2.25905	2.89587
ENSG00000057019.15_3	DCBLD2	chr3:98514785-98620533	-	protein_coding	-0.122959	0.918303	1	1	6.76904	6.892	117.768	108.065
ENSG00000057252.12_2	SOAT1	chr1:179262849-179327815	+	protein_coding	-0.0651786	0.955827	1	1	3.54123	3.6064	11.1797	10.6417
ENSG00000057294.14_3	PKP2	chr12:32943679-33049774	-	protein_coding	0.172258	1.12682	1	1	1.42925	1.25699	1.38997	1.69306
ENSG00000057608.16_3	GDI2	chr10:5807186-5884095	-	protein_coding	0.00825662	1.00574	1	1	6.08371	6.07545	66.4362	66.8232
ENSG00000057657.15_3	PRDM1	chr6:106534195-106557814	+	protein_coding	-0.193363	0.874564	1	1	1.67797	1.87133	2.65871	2.19978
ENSG00000057663.14_3	ATG5	chr6:106493298-106773666	-	protein_coding	-0.215294	0.861371	1	1	2.16881	2.3841	4.2202	3.49653
ENSG00000057757.9_3	PITHD1	chr1:24104895-24114722	+	protein_coding	0.00809465	1.00563	1	1	3.26902	3.26092	8.58595	8.63989
ENSG00000057935.13_2	MTA3	chr2:42721709-42984087	+	protein_coding	0.0232499	1.01625	1	1	1.95397	1.93072	2.81245	2.87438
ENSG00000058056.8_2	USP13	chr3:179370543-179507189	+	protein_coding	0.119412	1.08629	1	1	2.50526	2.38585	4.22651	4.67752
ENSG00000058063.15_3	ATP11B	chr3:182511288-182639423	+	protein_coding	-0.0969362	0.935017	1	1	1.99432	2.09126	3.26119	2.98428
ENSG00000058085.14_2	LAMC2	chr1:183155373-183214035	+	protein_coding	0.23102	1.17366	1	1	5.40657	5.17555	35.1407	41.417
ENSG00000058262.9_2	SEC61A1	chr3:127770484-127790526	+	protein_coding	-1.04941	0.483166	1	1	4.61092	5.66033	49.5744	23.4358
ENSG00000058272.16_3	PPP1R12A	chr12:80167343-80329240	-	protein_coding	-0.0982588	0.93416	1	1	2.27025	2.36851	4.16406	3.82406
ENSG00000058453.16_3	CROCC	chr1:17066768-17299474	+	protein_coding	0.105914	1.07618	1	1	1.35702	1.2511	1.38023	1.56155
ENSG00000058600.15_4	POLR3E	chr16:22308696-22346424	+	protein_coding	-0.0649453	0.955982	1	1	2.3488	2.41374	4.32855	4.09399
ENSG00000058668.14_3	ATP2B4	chr1:203595689-203713209	+	protein_coding	-0.427782	0.743404	1	1	3.01229	3.44007	9.85336	7.06842
ENSG00000058673.16_3	ZC3H11A	chr1:203764782-203824127	+	protein_coding	-0.164027	0.89253	1	1	1.37704	1.54107	1.9101	1.59735
ENSG00000058729.10_3	RIOK2	chr5:96496571-96518964	-	protein_coding	-0.340865	0.789568	1	1	1.66338	2.00425	3.01179	2.16758
ENSG00000058799.14_2	YIPF1	chr1:54317392-54355507	-	protein_coding	0.08783	1.06277	1	1	3.01899	2.93116	6.62725	7.10601
ENSG00000058804.11_2	NDC1	chr1:54231133-54304533	-	protein_coding	-0.0853667	0.942545	1	1	3.90305	3.98842	14.8721	13.9601
ENSG00000058866.14_3	DGKG	chr3:185823457-186080026	-	protein_coding	-0.0397077	0.972852	1	1	1.24568	1.28539	1.43748	1.37131
ENSG00000059122.16_2	FLYWCH1	chr16:2961938-3001209	+	protein_coding	-0.0694482	0.953002	1	1	2.59078	2.66023	5.32134	5.02425
ENSG00000059145.18_4	UNKL	chr16:1413206-1464752	-	protein_coding	0.286862	1.21998	1	1	2.445	2.15814	3.46338	4.44524
ENSG00000059377.16_2	TBXAS1	chr7:139476850-139720125	+	protein_coding	0.0919133	1.06578	1	1	0.753876	0.661963	0.582234	0.686318
ENSG00000059378.12_2	PARP12	chr7:139723544-139763521	-	protein_coding	0.138647	1.10087	1	1	1.91557	1.77693	2.42696	2.77264
ENSG00000059573.8_2	ALDH18A1	chr10:97365686-97416463	-	protein_coding	0.10336	1.07427	1	1	5.19625	5.09289	33.1281	35.6629
ENSG00000059588.9_2	TARBP1	chr1:234527059-234614849	-	protein_coding	-0.171137	0.888142	1	1	2.83736	3.0085	7.04725	6.1471
ENSG00000059691.11_3	GATB	chr4:152591656-152682175	-	protein_coding	0.106778	1.07682	1	1	1.26311	1.15633	1.2289	1.40012
ENSG00000059728.10_3	MXD1	chr2:70124820-70170077	+	protein_coding	-0.770694	0.586135	1	1	0.239142	1.00984	1.01368	0.18029
ENSG00000059758.7_3	CDK17	chr12:96672039-96794338	-	protein_coding	-0.297826	0.813478	1	1	2.12813	2.42595	4.37385	3.3715
ENSG00000059769.19_3	DNAJC25	chr9:114393632-114416631	+	protein_coding	0.0699454	1.04968	1	1	2.08292	2.01297	3.03613	3.23663
ENSG00000059804.15_2	SLC2A3	chr12:8071826-8088871	-	protein_coding	-0.819661	0.566575	1	1	3.90106	4.72072	25.3682	13.9395
ENSG00000060069.16_2	CTDP1	chr18:77439801-77516623	+	protein_coding	0.0669743	1.04752	1	1	2.79824	2.73127	5.6404	5.95593
ENSG00000060138.12_2	YBX3	chr12:10851688-10875911	-	protein_coding	0.136111	1.09894	1	1	4.08098	3.94486	14.4001	15.9237
ENSG00000060237.16_3	WNK1	chr12:861759-1020618	+	protein_coding	-0.282354	0.822248	1	1	3.9465	4.22885	17.7504	14.4175
ENSG00000060339.13_3	CCAR1	chr10:70480769-70552134	+	protein_coding	-0.256588	0.837065	1	1	3.51451	3.7711	12.6526	10.4281
ENSG00000060491.16_3	OGFR	chr20:61436187-61445352	+	protein_coding	0.0649296	1.04603	1	1	3.55789	3.49296	10.2586	10.7769
ENSG00000060642.10_3	PIGV	chr1:27113963-27124889	+	protein_coding	-0.259133	0.83559	1	1	1.87505	2.13418	3.38988	2.66814
ENSG00000060656.19_2	PTPRU	chr1:29563028-29653325	+	protein_coding	0.303242	1.23391	1	1	2.79126	2.48802	4.61007	5.92234
ENSG00000060688.12_3	SNRNP40	chr1:31732415-31769629	-	protein_coding	-0.167527	0.890367	1	1	3.6573	3.82483	13.1706	11.617
ENSG00000060749.14_2	QSER1	chr11:32914724-33014862	+	protein_coding	-0.261239	0.834371	1	1	3.23626	3.4975	10.2941	8.4235
ENSG00000060762.18_2	MPC1	chr6:166778407-166796501	-	protein_coding	0.415326	1.3336	1	1	1.33275	0.917428	0.888745	1.51883
ENSG00000060971.17_3	ACAA1	chr3:38144620-38178733	-	protein_coding	-0.0118323	0.991832	1	1	2.45406	2.46589	4.52469	4.47957
ENSG00000060982.14_2	BCAT1	chr12:24962956-25102393	-	protein_coding	-0.257464	0.836557	1	1	1.92917	2.18664	3.55243	2.80836
ENSG00000061273.17_3	HDAC7	chr12:48176505-48226915	-	protein_coding	0.211347	1.15777	1	1	2.99333	2.78199	5.87798	6.96311
ENSG00000061656.9_3	SPAG4	chr20:34203814-34208971	+	protein_coding	0.415029	1.33333	1	1	1.27035	0.855325	0.809166	1.41221
ENSG00000061676.14_2	NCKAP1	chr2:183773843-183903586	-	protein_coding	-0.123514	0.917949	1	1	2.71187	2.83538	6.13731	5.55169
ENSG00000061794.12_3	MRPS35	chr12:27863706-27909228	+	protein_coding	-0.0591757	0.959812	1	1	5.24898	5.30816	38.6201	37.0278
ENSG00000061918.12_2	GUCY1B3	chr4:156680144-156728743	+	protein_coding	0.131927	1.09576	1	1	1.05779	0.925864	0.899822	1.08174
ENSG00000061936.9_3	SFSWAP	chr12:132195626-132284282	+	protein_coding	0.174534	1.1286	1	1	2.65874	2.48421	4.59527	5.31482
ENSG00000061938.17_4	TNK2	chr3:195590235-195638816	-	protein_coding	0.0258575	1.01808	1	1	2.01998	1.99412	2.98374	3.05578
ENSG00000061987.15_3	MON2	chr12:62860597-62994259	+	protein_coding	-0.116256	0.922579	1	1	2.19768	2.31394	3.97239	3.58743
ENSG00000062194.15_2	GPBP1	chr5:56469775-56560506	+	protein_coding	-0.273562	0.827275	1	1	2.80972	3.08328	7.47541	6.01149
ENSG00000062282.14_3	DGAT2	chr11:75470557-75512580	+	protein_coding	0.0308402	1.02161	1	1	0.614643	0.583803	0.498794	0.531179
ENSG00000062370.16_3	ZNF112	chr19:44830708-44871377	-	protein_coding	-0.333827	0.793429	1	1	1.14673	1.48055	1.79056	1.21411
ENSG00000062485.18_3	CS	chr12:56665483-56694176	-	protein_coding	1.43852	2.71042	1	1	4.99052	3.552	10.729	30.7904
ENSG00000062582.13_3	MRPS24	chr7:43906157-43909492	-	protein_coding	-0.135989	0.910046	1	1	3.82027	3.95626	14.5222	13.1259
ENSG00000062598.17_4	ELMO2	chr20:44994688-45061624	-	protein_coding	0.0464558	1.03272	1	1	2.89807	2.85162	6.2181	6.45431
ENSG00000062650.18_3	WAPL	chr10:88195013-88281572	-	protein_coding	-0.121917	0.918966	1	1	3.04328	3.1652	7.97057	7.24365
ENSG00000062716.12_3	VMP1	chr17:57784553-57919616	+	protein_coding	0.119437	1.08631	1	1	6.27602	6.15658	70.337	76.4942
ENSG00000062725.9_2	APPBP2	chr17:58520510-58603580	-	protein_coding	-0.0669798	0.954634	1	1	2.4348	2.50178	4.66383	4.40689
ENSG00000062822.12_3	POLD1	chr19:50887461-50921275	+	protein_coding	0.00728268	1.00506	1	1	4.26143	4.25414	18.082	18.1786
ENSG00000063046.17_3	EIF4B	chr12:53399942-53435993	+	protein_coding	-0.0665517	0.954918	1	1	6.59719	6.66374	100.388	95.8173
ENSG00000063127.15_3	SLC6A16	chr19:49792895-49828482	-	protein_coding	0.0373384	1.02622	1	1	1.62178	1.58445	1.99892	2.07755
ENSG00000063169.10_4	BICRA	chr19:48111453-48206534	+	protein_coding	0.00180726	1.00125	1	1	2.63736	2.63555	5.21414	5.22192
ENSG00000063176.15_4	SPHK2	chr19:49122548-49133974	+	protein_coding	0.0540329	1.03816	1	1	2.15736	2.10333	3.29699	3.46097
ENSG00000063177.12_3	RPL18	chr19:49118585-49122793	-	protein_coding	0.0445361	1.03135	1	1	6.54492	6.50038	89.5336	92.372
ENSG00000063180.8_2	CA11	chr19:49141199-49149569	-	protein_coding	0.238758	1.17998	1	1	3.07725	2.83849	6.1527	7.44002
ENSG00000063241.7_3	ISOC2	chr19:55964352-55973710	-	protein_coding	0.106448	1.07657	1	1	3.50359	3.39714	9.53514	10.3419
ENSG00000063244.12_3	U2AF2	chr19:56165512-56186081	+	protein_coding	-0.0165374	0.988603	1	1	6.09711	6.11365	68.2455	67.4563
ENSG00000063245.14_3	EPN1	chr19:56186592-56221224	+	protein_coding	0.107255	1.07718	1	1	3.68905	3.58179	10.9737	11.8978
ENSG00000063322.13_2	MED29	chr19:39881943-39891277	+	protein_coding	0.0737849	1.05247	1	1	4.80736	4.73357	25.604	27
ENSG00000063587.13_3	ZNF275	chrX:152599613-152625568	+	protein_coding	-0.0231942	0.984052	1	1	1.88125	1.90444	2.74364	2.68394
ENSG00000063601.16_3	MTMR1	chrX:149861444-149933576	+	protein_coding	0.276169	1.21097	1	1	2.99979	2.72362	5.60527	6.99881
ENSG00000063660.8_3	GPC1	chr2:241375088-241407495	+	protein_coding	0.232679	1.17501	1	1	4.55018	4.3175	18.9387	22.4283
ENSG00000063761.15_3	ADCK1	chr14:78266426-78401355	+	protein_coding	-0.0383962	0.973737	1	1	1.47749	1.51589	1.85975	1.78464
ENSG00000063854.12_2	HAGH	chr16:1845621-1877195	-	protein_coding	0.15902	1.11653	1	1	2.94422	2.7852	5.89331	6.69658
ENSG00000063978.15_3	RNF4	chr4:2463947-2627047	+	protein_coding	1.31893	2.49481	1	1	3.64894	2.33001	4.02807	11.5441
ENSG00000064012.21_4	CASP8	chr2:202098166-202152434	+	protein_coding	0.041346	1.02907	1	1	2.47474	2.4334	4.40164	4.55868
ENSG00000064042.17_3	LIMCH1	chr4:41361624-41702061	+	protein_coding	-0.10202	0.931727	1	1	3.94572	4.04774	15.5383	14.4092
ENSG00000064102.14_2	INTS13	chr12:27058114-27091259	-	protein_coding	-0.2744	0.826794	1	1	3.40625	3.68065	11.8229	9.60191
ENSG00000064115.10_3	TM7SF3	chr12:27126128-27167367	-	protein_coding	-0.0859292	0.942178	1	1	4.44722	4.53315	22.1534	20.8146
ENSG00000064199.6_2	SPA17	chr11:124543694-124567414	+	protein_coding	0.0292305	1.02047	1	1	2.02915	1.99992	2.99977	3.08164
ENSG00000064205.10_2	WISP2	chr20:43343485-43357150	+	protein_coding	0.0199695	1.01394	1	1	0.671342	0.651373	0.570662	0.592554
ENSG00000064309.14_2	CDON	chr11:125825691-125933230	-	protein_coding	0.0136679	1.00952	1	1	1.34802	1.33435	1.52162	1.54562
ENSG00000064313.11_3	TAF2	chr8:120743015-120845103	-	protein_coding	-0.100708	0.932575	1	1	2.85238	2.95309	6.74408	6.22193
ENSG00000064393.15_2	HIPK2	chr7:139246316-139477577	-	protein_coding	-0.0364831	0.975029	1	1	4.34727	4.38375	19.8756	19.3544
ENSG00000064419.13_2	TNPO3	chr7:128594234-128695227	-	protein_coding	-0.0370006	0.974679	1	1	4.74101	4.77801	26.4362	25.7415
ENSG00000064489.22_3	BORCS8-MEF2B	chr19:19256376-19302967	-	protein_coding	0.862214	1.81783	1	1	2.21288	1.35066	1.55029	3.63599
ENSG00000064490.13_3	RFXANK	chr19:19303038-19312678	+	protein_coding	-0.0663842	0.955029	1	1	2.55555	2.62193	5.15575	4.87892
ENSG00000064545.14_4	TMEM161A	chr19:19229978-19249322	-	protein_coding	0.0627037	1.04442	1	1	2.31016	2.24746	3.74845	3.95938
ENSG00000064547.13_3	LPAR2	chr19:19734477-19739739	-	protein_coding	-0.118903	0.920887	1	1	0.851786	0.970689	0.959777	0.804733
ENSG00000064601.16_2	CTSA	chr20:44518783-44527459	+	protein_coding	0.126656	1.09176	1	1	4.12822	4.00156	15.0173	16.4871
ENSG00000064607.16_2	SUGP2	chr19:19101697-19144832	-	protein_coding	-0.0794063	0.946447	1	1	3.2245	3.30391	8.87589	8.34701
ENSG00000064651.13_3	SLC12A2	chr5:127419458-127525380	+	protein_coding	-0.311331	0.805898	1	1	2.5047	2.81603	6.04223	4.67532
ENSG00000064652.10_2	SNX24	chr5:122179134-122365049	+	protein_coding	-0.563228	0.676786	1	1	1.52606	2.08929	3.25537	1.87998
ENSG00000064655.18_4	EYA2	chr20:45523263-45817492	+	protein_coding	0.127753	1.09259	1	1	1.88263	1.75488	2.37499	2.68748
ENSG00000064666.14_3	CNN2	chr19:1026580-1039067	+	protein_coding	0.102296	1.07348	1	1	4.43444	4.33215	19.1422	20.6222
ENSG00000064687.12_1	ABCA7	chr19:1040100-1065571	+	protein_coding	-0.0995158	0.933346	1	1	1.69244	1.79196	2.46284	2.23203
ENSG00000064703.11_2	DDX20	chr1:112297867-112310638	+	protein_coding	-0.740419	0.598565	1	1	1.47232	2.21274	3.63556	1.77469
ENSG00000064726.9_3	BTBD1	chr15:83685174-83736106	-	protein_coding	-0.16856	0.889731	1	1	3.8712	4.03976	15.4471	13.6335
ENSG00000064932.15_2	SBNO2	chr19:1107635-1174282	-	protein_coding	0.103549	1.07441	1	1	3.87786	3.77431	12.6829	13.7011
ENSG00000064933.17_3	PMS1	chr2:190648811-190742355	+	protein_coding	-0.115132	0.923298	1	1	1.46051	1.57564	1.98067	1.75205
ENSG00000064961.18_3	HMG20B	chr19:3572775-3579086	+	protein_coding	0.130727	1.09485	1	1	3.76201	3.63129	11.3916	12.5668
ENSG00000064995.16_2	TAF11	chr6:34845555-34855866	-	protein_coding	-0.0760538	0.948649	1	1	2.75905	2.8351	6.13592	5.76948
ENSG00000064999.13_3	ANKS1A	chr6:34857042-35059190	+	protein_coding	0.039479	1.02774	1	1	2.60397	2.56449	4.91545	5.07956
ENSG00000065000.15_3	AP3D1	chr19:2100987-2164464	-	protein_coding	-0.263978	0.832789	1	1	4.05362	4.31759	18.94	15.6058
ENSG00000065029.14_3	ZNF76	chr6:35226686-35263762	+	protein_coding	-0.00616948	0.995733	1	1	1.51911	1.52528	1.87843	1.86614
ENSG00000065054.13_3	SLC9A3R2	chr16:2075357-2089027	+	protein_coding	-4.51044e-05	0.999969	1	1	3.23554	3.23558	8.41905	8.41875
ENSG00000065057.7_3	NTHL1	chr16:2089816-2097867	-	protein_coding	0.0158854	1.01107	1	1	3.01698	3.00109	7.00605	7.0947
ENSG00000065060.16_2	UHRF1BP1	chr6:34759792-34850915	+	protein_coding	0.0301552	1.02112	1	1	2.74283	2.71268	5.55536	5.69383
ENSG00000065135.10_3	GNAI3	chr1:110091233-110160943	+	protein_coding	-0.200028	0.870534	1	1	1.82615	2.02618	3.07326	2.5459
ENSG00000065150.18_3	IPO5	chr13:98605912-98676551	+	protein_coding	-0.0963864	0.935373	1	1	4.43284	4.52923	22.0905	20.5982
ENSG00000065154.11_2	OAT	chr10:126085872-126107545	-	protein_coding	-0.0909263	0.93892	1	1	3.95292	4.04384	15.4937	14.4863
ENSG00000065183.15_2	WDR3	chr1:118472343-118509165	+	protein_coding	-0.0889535	0.940205	1	1	2.69541	2.78436	5.88932	5.47737
ENSG00000065243.19_3	PKN2	chr1:89149905-89301938	+	protein_coding	0.0586676	1.0415	1	1	2.60137	2.5427	4.82679	5.06863
ENSG00000065268.10_3	WDR18	chr19:984271-998437	+	protein_coding	0.0790615	1.05633	1	1	3.91751	3.83845	13.305	14.1108
ENSG00000065308.4_2	TRAM2	chr6:52362200-52441713	-	protein_coding	-0.104999	0.929806	1	1	3.99234	4.09734	16.1168	14.9153
ENSG00000065325.12_2	GLP2R	chr17:9725523-9795419	+	protein_coding	0.193124	1.14324	1	1	1.66559	1.47247	1.77496	2.17243
ENSG00000065328.16_2	MCM10	chr10:13203554-13253104	+	protein_coding	-0.124628	0.91724	1	1	3.45678	3.58141	10.9705	9.9798
ENSG00000065357.19_3	DGKA	chr12:56321103-56347811	+	protein_coding	-0.0305469	0.979049	1	1	1.31948	1.35003	1.54918	1.49577
ENSG00000065361.14_3	ERBB3	chr12:56473641-56497289	+	protein_coding	0.0164599	1.01147	1	1	0.685421	0.668961	0.589927	0.608171
ENSG00000065427.14_4	KARS	chr16:75661372-75682541	-	protein_coding	0.0568863	1.04022	1	1	5.12979	5.0729	32.6586	34.0123
ENSG00000065457.10_3	ADAT1	chr16:75630879-75657198	-	protein_coding	0.121837	1.08812	1	1	3.38557	3.26373	8.60464	9.451
ENSG00000065485.19_3	PDIA5	chr3:122785909-122944074	+	protein_coding	0.223849	1.16784	1	1	3.30106	3.07721	7.43979	8.85637
ENSG00000065491.8_2	TBC1D22B	chr6:37225548-37300746	+	protein_coding	0.00733958	1.0051	1	1	2.47016	2.46282	4.51293	4.54105
ENSG00000065518.7_2	NDUFB4	chr3:120315156-120321347	+	protein_coding	-0.00158167	0.998904	1	1	4.45543	4.45701	20.9632	20.9391
ENSG00000065526.10_2	SPEN	chr1:16174359-16266955	+	protein_coding	-0.116819	0.922219	1	1	4.00984	4.12666	16.4682	15.1095
ENSG00000065534.18_3	MYLK	chr3:123328896-123603178	-	protein_coding	0.0294277	1.02061	1	1	1.78107	1.75164	2.36741	2.4368
ENSG00000065548.17_3	ZC3H15	chr2:187350883-187374090	+	protein_coding	-0.474533	0.7197	1	1	3.33441	3.80895	13.0155	9.08692
ENSG00000065559.14_3	MAP2K4	chr17:11924141-12047147	+	protein_coding	-0.181917	0.881531	1	1	3.13043	3.31235	8.9338	7.75696
ENSG00000065600.12_3	TMEM206	chr1:212537273-212588243	-	protein_coding	0.126037	1.09129	1	1	3.16829	3.04225	7.23775	7.98979
ENSG00000065613.13_3	SLK	chr10:105726959-105788991	+	protein_coding	-0.385899	0.765302	1	1	3.59162	3.97752	14.7526	11.0555
ENSG00000065615.13_2	CYB5R4	chr6:84569362-84677143	+	protein_coding	-0.171063	0.888188	1	1	1.45809	1.62915	2.09331	1.74744
ENSG00000065665.20_3	SEC61A2	chr10:12171636-12211960	+	protein_coding	-0.152904	0.899438	1	1	2.05777	2.21067	3.62891	3.16342
ENSG00000065675.14_2	PRKCQ	chr10:6469105-6622263	-	protein_coding	-0.0934806	0.937259	1	1	2.14023	2.23371	3.70343	3.40833
ENSG00000065717.14_3	TLE2	chr19:2997636-3047633	-	protein_coding	0.250345	1.18949	1	1	1.57097	1.32062	1.49774	1.97104
ENSG00000065802.11_2	ASB1	chr2:239335383-239360891	+	protein_coding	-1.06152	0.479127	1	1	1.41006	2.47158	4.54652	1.65749
ENSG00000065809.13_3	FAM107B	chr10:14560556-14816896	-	protein_coding	-0.025998	0.982141	1	1	4.09815	4.12415	16.4378	16.1264
ENSG00000065833.8_2	ME1	chr6:83920108-84140790	-	protein_coding	-0.0232802	0.983993	1	1	4.68888	4.71216	25.2121	24.7925
ENSG00000065882.15_3	TBC1D1	chr4:37892708-38140796	+	protein_coding	0.23696	1.17851	1	1	2.70141	2.46445	4.51916	5.50437
ENSG00000065883.14_2	CDK13	chr7:39989636-40136733	+	protein_coding	0.0283589	1.01985	1	1	3.20059	3.17223	8.01437	8.19332
ENSG00000065911.11_2	MTHFD2	chr2:74425689-74444692	+	protein_coding	0.0056417	1.00392	1	1	4.54381	4.53816	22.234	22.325
ENSG00000065923.9_3	SLC9A7	chrX:46458687-46618607	-	protein_coding	0.0869521	1.06212	1	1	3.45277	3.36582	9.30889	9.94932
ENSG00000065970.8_2	FOXJ2	chr12:8185299-8208099	+	protein_coding	0.115402	1.08328	1	1	3.13008	3.01467	7.08179	7.75481
ENSG00000065978.18_3	YBX1	chr1:43148098-43168020	+	protein_coding	0.0693699	1.04926	1	1	8.22333	8.15396	283.83	297.861
ENSG00000065989.15_2	PDE4A	chr19:10527449-10580307	+	protein_coding	0.224938	1.16873	1	1	1.59381	1.36887	1.58269	2.01846
ENSG00000066027.11_3	PPP2R5A	chr1:212458879-212535205	+	protein_coding	0.193139	1.14325	1	1	3.17608	2.98294	6.90597	8.03849
ENSG00000066044.14_3	ELAVL1	chr19:8023463-8070543	-	protein_coding	0.0985843	1.07072	1	1	4.27378	4.1752	17.0659	18.3436
ENSG00000066084.12_2	DIP2B	chr12:50898768-51142450	+	protein_coding	-0.0813018	0.945204	1	1	3.40297	3.48427	10.191	9.57779
ENSG00000066117.14_2	SMARCD1	chr12:50478755-50494495	+	protein_coding	-0.0261751	0.98202	1	1	3.86085	3.88702	13.7949	13.5289
ENSG00000066135.12_2	KDM4A	chr1:44115829-44171186	+	protein_coding	0.0987309	1.07083	1	1	3.44797	3.34924	9.19113	9.91298
ENSG00000066136.20_3	NFYC	chr1:41157320-41237275	+	protein_coding	-0.25415	0.838481	1	1	2.31504	2.56919	4.93476	3.97618
ENSG00000066248.14_2	NGEF	chr2:233743396-233877982	-	protein_coding	0.144985	1.10572	1	1	3.05881	2.91383	6.53615	7.33286
ENSG00000066279.17_3	ASPM	chr1:197053258-197115824	-	protein_coding	-0.452615	0.730717	1	1	3.16548	3.61809	11.2788	7.97231
ENSG00000066322.14_3	ELOVL1	chr1:43829068-43833745	-	protein_coding	-0.00061431	0.999574	1	1	4.15431	4.15493	16.8138	16.8062
ENSG00000066379.14_2	ZNRD1	chr6:30026676-30032686	+	protein_coding	0.0059169	1.00411	1	1	1.97283	1.96691	2.9093	2.92537
ENSG00000066422.4_2	ZBTB11	chr3:101367733-101396339	-	protein_coding	-0.159185	0.895531	1	1	2.60488	2.76406	5.79307	5.0834
ENSG00000066427.21_3	ATXN3	chr14:92504996-92572965	-	protein_coding	-0.0262728	0.981954	1	1	0.662272	0.688545	0.611657	0.582573
ENSG00000066455.12_2	GOLGA5	chr14:93260576-93306308	+	protein_coding	0.0200689	1.01401	1	1	3.90638	3.88632	13.7876	13.9947
ENSG00000066557.5_2	LRRC40	chr1:70610488-70671303	-	protein_coding	-0.279462	0.823898	1	1	2.19104	2.47051	4.54239	3.56636
ENSG00000066583.11_3	ISOC1	chr5:128430444-128449721	+	protein_coding	0.0875645	1.06257	1	1	3.73892	3.65136	11.5652	12.3514
ENSG00000066629.16_3	EML1	chr14:100204030-100408397	+	protein_coding	0.142244	1.10362	1	1	2.47741	2.33517	4.04609	4.56897
ENSG00000066651.18_3	TRMT11	chr6:126307576-126360422	+	protein_coding	0.0394495	1.02772	1	1	2.26915	2.2297	3.69037	3.82039
ENSG00000066654.13_3	THUMPD1	chr16:20714138-20753406	-	protein_coding	-0.348085	0.785626	1	1	2.77907	3.12715	7.7371	5.86409
ENSG00000066697.14_3	MSANTD3	chr9:103189438-103213993	+	protein_coding	0.385647	1.30645	1	1	3.56709	3.18144	8.07215	10.8523
ENSG00000066735.14_3	KIF26A	chr14:104605060-104647231	+	protein_coding	0.0340481	1.02388	1	1	2.18241	2.14836	3.43323	3.53911
ENSG00000066739.11_2	ATG2B	chr14:96745539-96830207	-	protein_coding	-0.239922	0.846791	1	1	1.81001	2.04993	3.14087	2.50645
ENSG00000066777.8_3	ARFGEF1	chr8:68085746-68255912	-	protein_coding	-0.305149	0.809358	1	1	2.57896	2.88411	6.38249	4.97508
ENSG00000066827.15_2	ZFAT	chr8:135490031-135725292	-	protein_coding	0.18032	1.13313	1	1	1.53796	1.35764	1.56265	1.90383
ENSG00000066855.15_2	MTFR1	chr8:66556969-66683496	+	protein_coding	0.101969	1.07324	1	1	3.36054	3.25857	8.57036	9.27126
ENSG00000066926.10_2	FECH	chr18:55215515-55254004	-	protein_coding	0.0589435	1.0417	1	1	3.31301	3.25407	8.54054	8.9384
ENSG00000066933.15_3	MYO9A	chr15:72114630-72410918	-	protein_coding	-0.244764	0.843954	1	1	1.90324	2.14801	3.43215	2.74053
ENSG00000067057.16_3	PFKP	chr10:3108525-3179904	+	protein_coding	0.0416129	1.02926	1	1	6.77002	6.72841	105.036	108.139
ENSG00000067064.10_3	IDI1	chr10:1085848-1095110	-	protein_coding	-0.144789	0.904512	1	1	3.46296	3.60775	11.1911	10.027
ENSG00000067066.16_3	SP100	chr2:231280657-231408805	+	protein_coding	-0.0411408	0.971886	1	1	1.11055	1.15169	1.22174	1.15927
ENSG00000067082.14_2	KLF6	chr10:3818188-3827473	-	protein_coding	-0.40683	0.754279	1	1	2.60859	3.01543	7.08599	5.09909
ENSG00000067113.16_3	PLPP1	chr5:54720682-54830878	-	protein_coding	0.000173869	1.00012	1	1	3.31051	3.31034	8.91997	8.92116
ENSG00000067141.16_2	NEO1	chr15:73344051-73597547	+	protein_coding	0.011733	1.00817	1	1	4.04875	4.03701	15.4158	15.5499
ENSG00000067167.7_2	TRAM1	chr8:71485677-71520622	-	protein_coding	-0.363123	0.77748	1	1	5.91428	6.2774	76.5687	59.3081
ENSG00000067177.14_2	PHKA1	chrX:71798664-71934167	-	protein_coding	-0.168319	0.889879	1	1	3.35478	3.5231	10.4963	9.23034
ENSG00000067182.7_2	TNFRSF1A	chr12:6437923-6451280	-	protein_coding	0.113862	1.08212	1	1	6.02151	5.90765	59.0315	63.9614
ENSG00000067191.15_2	CACNB1	chr17:37329709-37353956	-	protein_coding	-0.133829	0.91141	1	1	1.42578	1.55961	1.94774	1.6866
ENSG00000067208.14_3	EVI5	chr1:92974253-93257961	-	protein_coding	-0.089645	0.939754	1	1	1.79619	1.88584	2.69567	2.47302
ENSG00000067221.13_3	STOML1	chr15:74271264-74286963	-	protein_coding	0.338387	1.26434	1	1	0.920552	0.582165	0.497095	0.89284
ENSG00000067225.17_4	PKM	chr15:72491370-72524163	-	protein_coding	0.108211	1.07789	1	1	7.9825	7.87429	233.637	251.913
ENSG00000067248.9_2	DHX29	chr5:54552073-54603550	-	protein_coding	-0.342548	0.788647	1	1	3.47263	3.81517	13.0761	10.1011
ENSG00000067334.13_2	DNTTIP2	chr1:94331839-94345474	-	protein_coding	-0.374709	0.771261	1	1	2.34256	2.71727	5.57625	4.072
ENSG00000067365.14_3	METTL22	chr16:8715540-8743511	+	protein_coding	0.278836	1.21322	1	1	1.83037	1.55154	1.93129	2.55629
ENSG00000067369.13_3	TP53BP1	chr15:43695259-43802926	-	protein_coding	-0.0884103	0.940559	1	1	3.01296	3.10137	7.58232	7.07217
ENSG00000067533.5_2	RRP15	chr1:218458629-218511325	+	protein_coding	-0.350399	0.784367	1	1	1.87146	2.22186	3.66494	2.65902
ENSG00000067560.10_3	RHOA	chr3:49396578-49450431	-	protein_coding	0.105822	1.07611	1	1	7.06395	6.95813	123.338	132.801
ENSG00000067596.10_3	DHX8	chr17:41561233-41621831	+	protein_coding	0.0075191	1.00523	1	1	3.94781	3.94029	14.3513	14.4315
ENSG00000067606.16_3	PRKCZ	chr1:1981909-2116834	+	protein_coding	0.283152	1.21685	1	1	2.03267	1.74952	2.36247	3.09162
ENSG00000067704.9_2	IARS2	chr1:220267444-220321383	+	protein_coding	-0.0804432	0.945767	1	1	5.556	5.63645	48.7438	46.0461
ENSG00000067715.13_3	SYT1	chr12:79257773-79845788	+	protein_coding	-0.012123	0.991632	1	1	1.77079	1.78292	2.44121	2.41242
ENSG00000067798.14_3	NAV3	chr12:77718421-78606788	+	protein_coding	-0.236203	0.848977	1	1	2.61803	2.85424	6.2312	5.13912
ENSG00000067829.18_3	IDH3G	chrX:153051221-153059978	-	protein_coding	0.0182891	1.01276	1	1	4.07648	4.05819	15.6585	15.871
ENSG00000067836.12_2	ROGDI	chr16:4846969-4852951	-	protein_coding	0.0311305	1.02181	1	1	1.59512	1.56399	1.95671	2.0212
ENSG00000067840.12_2	PDZD4	chrX:153067621-153096020	-	protein_coding	-0.138767	0.908295	1	1	1.20566	1.34443	1.5393	1.30643
ENSG00000067900.7_3	ROCK1	chr18:18526867-18691812	-	protein_coding	-0.418646	0.748126	1	1	2.27053	2.68918	5.44945	3.82501
ENSG00000067955.13_3	CBFB	chr16:67063019-67134961	+	protein_coding	-0.0166819	0.988504	1	1	3.4076	3.42428	9.73525	9.61183
ENSG00000067992.12_3	PDK3	chrX:24483338-24557954	+	protein_coding	-0.0219725	0.984885	1	1	2.5674	2.58937	5.01837	4.9274
ENSG00000068001.13_3	HYAL2	chr3:50355221-50360337	-	protein_coding	0.0241358	1.01687	1	1	2.78031	2.75617	5.75601	5.86998
ENSG00000068024.16_3	HDAC4	chr2:239969864-240323348	-	protein_coding	0.0191666	1.01337	1	1	2.03587	2.0167	3.04657	3.10069
ENSG00000068028.17_2	RASSF1	chr3:50367213-50378411	-	protein_coding	-0.14291	0.905691	1	1	1.4976	1.64051	2.11775	1.82372
ENSG00000068078.17_3	FGFR3	chr4:1795034-1810599	+	protein_coding	0.0475591	1.03351	1	1	0.616772	0.569213	0.483714	0.53344
ENSG00000068079.7_2	IFI35	chr17:41158742-41166473	+	protein_coding	0.176528	1.13016	1	1	2.76668	2.59015	5.02163	5.80541
ENSG00000068097.14_3	HEATR6	chr17:58120555-58156292	-	protein_coding	0.532575	1.44651	1	1	3.55715	3.02457	7.13743	10.7709
ENSG00000068120.14_3	COASY	chr17:40713485-40718295	+	protein_coding	0.0979025	1.07022	1	1	4.31498	4.21707	17.598	18.9038
ENSG00000068137.14_2	PLEKHH3	chr17:40819932-40829012	-	protein_coding	0.24093	1.18175	1	1	2.65488	2.41395	4.32931	5.29793
ENSG00000068305.17_3	MEF2A	chr15:100105622-100256671	+	protein_coding	-0.173561	0.886651	1	1	2.04045	2.21402	3.63965	3.11375
ENSG00000068308.13_3	OTUD5	chrX:48779305-48815648	-	protein_coding	0.1639	1.12031	1	1	4.44701	4.28311	18.469	20.8113
ENSG00000068323.16_2	TFE3	chrX:48886237-48901012	-	protein_coding	0.0772265	1.05499	1	1	4.76408	4.68685	24.7563	26.1726
ENSG00000068354.15_3	TBC1D25	chrX:48397845-48420997	+	protein_coding	0.0402963	1.02833	1	1	2.58661	2.54632	4.84141	5.00687
ENSG00000068366.19_3	ACSL4	chrX:108867473-108976632	-	protein_coding	-0.0494812	0.966284	1	1	4.35565	4.40513	20.1874	19.473
ENSG00000068383.18_2	INPP5A	chr10:134351324-134596984	+	protein_coding	0.256102	1.19425	1	1	3.23862	2.98252	6.90363	8.43889
ENSG00000068394.10_2	GPKOW	chrX:48970327-48980151	-	protein_coding	0.286702	1.21985	1	1	4.53388	4.24718	17.9901	22.165
ENSG00000068400.13_3	GRIPAP1	chrX:48830131-48858675	-	protein_coding	0.00594535	1.00413	1	1	2.94093	2.93498	6.64748	6.67906
ENSG00000068438.14_2	FTSJ1	chrX:48334409-48344752	+	protein_coding	0.141846	1.10332	1	1	3.91379	3.77194	12.6606	14.0719
ENSG00000068489.12_3	PRR11	chr17:57232860-57282066	+	protein_coding	0.106367	1.07651	1	1	4.68796	4.58159	22.944	24.776
ENSG00000068650.18_3	ATP11A	chr13:113344643-113541482	+	protein_coding	0.24769	1.1873	1	1	2.45451	2.20682	3.61657	4.48127
ENSG00000068654.15_2	POLR1A	chr2:86247339-86333278	-	protein_coding	-0.0368494	0.974781	1	1	4.06371	4.10056	16.155	15.7224
ENSG00000068697.6_2	LAPTM4A	chr2:20232411-20251789	-	protein_coding	0.00650421	1.00452	1	1	5.76912	5.76261	53.2899	53.5352
ENSG00000068724.15_3	TTC7A	chr2:47143296-47303276	+	protein_coding	0.0220695	1.01542	1	1	3.64808	3.62601	11.3463	11.5367
ENSG00000068745.14_2	IP6K2	chr3:48725436-48777786	-	protein_coding	0.100921	1.07246	1	1	2.52661	2.42569	4.37286	4.76217
ENSG00000068784.12_2	SRBD1	chr2:45615819-45839304	-	protein_coding	-0.336359	0.792038	1	1	2.1189	2.45526	4.48412	3.34363
ENSG00000068796.16_3	KIF2A	chr5:61601989-61833076	+	protein_coding	-0.538411	0.688529	1	1	3.48559	4.024	15.2684	10.2012
ENSG00000068878.14_2	PSME4	chr2:54091204-54197977	-	protein_coding	-0.211242	0.863793	1	1	3.14157	3.35281	9.21639	7.82485
ENSG00000068885.14_4	IFT80	chr3:159974774-160117668	-	protein_coding	-0.398836	0.75847	1	1	1.59696	1.9958	2.98837	2.02506
ENSG00000068903.19_3	SIRT2	chr19:39369195-39390502	-	protein_coding	-0.0177399	0.987779	1	1	2.53452	2.55225	4.8655	4.79382
ENSG00000068912.13_3	ERLEC1	chr2:54014181-54045956	+	protein_coding	0.0210032	1.01466	1	1	4.44837	4.42737	20.5165	20.832
ENSG00000068971.13_3	PPP2R5B	chr11:64685025-64701945	+	protein_coding	-0.0274956	0.981122	1	1	2.11149	2.13898	3.40451	3.32136
ENSG00000069011.15_2	PITX1	chr5:134363425-134370503	-	protein_coding	-0.0709923	0.951983	1	1	3.80617	3.87716	13.6941	12.9885
ENSG00000069020.18_3	MAST4	chr5:65892189-66465423	+	protein_coding	0.113337	1.08173	1	1	1.75175	1.63842	2.11324	2.36768
ENSG00000069188.16_2	SDK2	chr17:71330523-71640228	-	protein_coding	0.00771457	1.00536	1	1	1.24427	1.23656	1.35636	1.36899
ENSG00000069248.11_2	NUP133	chr1:229576007-229644088	-	protein_coding	-0.103428	0.930819	1	1	3.58046	3.68388	11.8517	10.9626
ENSG00000069275.12_2	NUCKS1	chr1:205681947-205719404	-	protein_coding	-0.120815	0.919668	1	1	6.32167	6.44248	85.9722	78.9855
ENSG00000069329.16_3	VPS35	chr16:46690044-46723430	-	protein_coding	0.340129	1.26587	1	1	4.14134	3.80121	12.9405	16.6468
ENSG00000069345.11_2	DNAJA2	chr16:46989274-47007699	-	protein_coding	0.0637515	1.04518	1	1	4.66381	4.60006	23.2525	24.3482
ENSG00000069399.14_3	BCL3	chr19:45250962-45263301	+	protein_coding	0.0566463	1.04005	1	1	5.11167	5.05503	32.2441	33.5754
ENSG00000069424.14_2	KCNAB2	chr1:6051526-6161253	+	protein_coding	0.155792	1.11403	1	1	2.31697	2.16118	3.4728	3.98285
ENSG00000069482.6_2	GAL	chr11:68451247-68458643	+	protein_coding	-0.176831	0.884644	1	1	1.65006	1.82689	2.54771	2.13846
ENSG00000069509.5_2	FUNDC1	chrX:44382885-44402247	-	protein_coding	0.570659	1.4852	1	1	3.43545	2.8648	6.28433	9.81869
ENSG00000069702.10_2	TGFBR3	chr1:92145900-92371892	-	protein_coding	0.0604241	1.04277	1	1	2.00277	1.94235	2.84331	3.00769
ENSG00000069849.10_2	ATP1B3	chr3:141594966-141645356	+	protein_coding	-0.0413698	0.971732	1	1	5.21849	5.25986	37.3155	36.2324
ENSG00000069869.15_2	NEDD4	chr15:56119120-56285944	-	protein_coding	-0.189214	0.877084	1	1	3.9786	4.16781	16.9736	14.7644
ENSG00000069943.9_2	PIGB	chr15:55611158-55647846	+	protein_coding	0.0486925	1.03433	1	1	1.82605	1.77735	2.42797	2.54564
ENSG00000069956.11_3	MAPK6	chr15:52244303-52359569	+	protein_coding	-0.237902	0.847977	1	1	3.75094	3.98885	14.8768	12.4631
ENSG00000069966.18_2	GNB5	chr15:52407302-52483566	-	protein_coding	0.0512332	1.03615	1	1	2.04596	1.99473	2.98542	3.12949
ENSG00000069974.15_3	RAB27A	chr15:55495164-55611311	-	protein_coding	-0.0407628	0.972141	1	1	1.71373	1.75449	2.37408	2.28008
ENSG00000069998.12_2	HDHD5	chr22:17618401-17646177	-	protein_coding	-0.368457	0.77461	1	1	2.03889	2.40735	4.305	3.10931
ENSG00000070010.18_4	UFD1	chr22:19437433-19466738	-	protein_coding	0.0228011	1.01593	1	1	2.90645	2.88365	6.38015	6.49772
ENSG00000070018.8_2	LRP6	chr12:12268959-12419946	-	protein_coding	-0.170475	0.88855	1	1	3.8209	3.99138	14.9047	13.1321
ENSG00000070047.11_2	PHRF1	chr11:576486-612222	+	protein_coding	0.000896896	1.00062	1	1	4.4668	4.46591	21.0989	21.1127
ENSG00000070061.14_3	ELP1	chr9:111629797-111696396	-	protein_coding	-0.143281	0.905458	1	1	3.74421	3.88749	13.7996	12.4004
ENSG00000070081.15_3	NUCB2	chr11:17229700-17371521	+	protein_coding	-0.0808442	0.945504	1	1	1.9394	2.02024	3.05652	2.83546
ENSG00000070087.13_3	PFN2	chr3:149682691-149768575	-	protein_coding	0.130346	1.09456	1	1	4.89338	4.76303	26.1529	28.7204
ENSG00000070159.13_2	PTPN3	chr9:112137746-112260593	-	protein_coding	-0.055303	0.962392	1	1	2.7754	2.8307	6.11421	5.84666
ENSG00000070182.19_3	SPTB	chr14:65213001-65346601	-	protein_coding	0.074966	1.05334	1	1	1.82231	1.74735	2.35741	2.53648
ENSG00000070214.15_2	SLC44A1	chr9:108006903-108201452	+	protein_coding	-0.0772267	0.947878	1	1	3.41776	3.49499	10.2745	9.68683
ENSG00000070269.13_3	TMEM260	chr14:56955072-57117324	+	protein_coding	-0.259168	0.83557	1	1	1.072	1.33117	1.51607	1.10235
ENSG00000070366.13_3	SMG6	chr17:1963133-2207065	-	protein_coding	0.0571907	1.04044	1	1	3.0313	2.97411	6.85771	7.17546
ENSG00000070367.15_2	EXOC5	chr14:57667225-57735726	-	protein_coding	-0.0218887	0.984942	1	1	2.19585	2.21774	3.65163	3.58159
ENSG00000070371.15_3	CLTCL1	chr22:19166986-19279239	-	protein_coding	-0.214939	0.861582	1	1	2.50848	2.72342	5.60435	4.69019
ENSG00000070404.9_3	FSTL3	chr19:676365-683399	+	protein_coding	-0.00252766	0.998249	1	1	5.57387	5.57639	46.7157	46.6322
ENSG00000070413.19_3	DGCR2	chr22:19023795-19109967	-	protein_coding	0.0859255	1.06137	1	1	3.25023	3.16431	7.96501	8.51518
ENSG00000070423.17_2	RNF126	chr19:647526-663277	-	protein_coding	0.176363	1.13003	1	1	2.93976	2.7634	5.78994	6.67284
ENSG00000070444.14_2	MNT	chr17:2287354-2304412	-	protein_coding	-0.0728817	0.950737	1	1	2.77627	2.84915	6.20577	5.85079
ENSG00000070476.14_2	ZXDC	chr3:126156444-126194762	-	protein_coding	-0.0152122	0.989511	1	1	2.00351	2.01873	3.05226	3.00976
ENSG00000070495.14_2	JMJD6	chr17:74708914-74722881	-	protein_coding	-0.0688843	0.953375	1	1	3.27999	3.34887	9.18851	8.71347
ENSG00000070501.11_2	POLB	chr8:42195972-42229326	+	protein_coding	-0.258707	0.835837	1	1	1.87657	2.13527	3.3932	2.672
ENSG00000070540.12_2	WIPI1	chr17:66417089-66453654	-	protein_coding	0.165773	1.12177	1	1	2.51851	2.35274	4.10794	4.72991
ENSG00000070610.14_3	GBA2	chr9:35736863-35749225	-	protein_coding	-0.108949	0.927263	1	1	3.00965	3.1186	7.68545	7.0537
ENSG00000070614.14_3	NDST1	chr5:149865381-149937773	+	protein_coding	-0.111281	0.925766	1	1	4.16272	4.27401	18.3466	16.9104
ENSG00000070669.16_3	ASNS	chr7:97481430-97501854	-	protein_coding	-0.0365196	0.975004	1	1	3.48293	3.51945	10.4673	10.1807
ENSG00000070718.11_3	AP3M2	chr8:42010464-42029191	+	protein_coding	-0.252741	0.8393	1	1	1.78245	2.03519	3.09878	2.44011
ENSG00000070756.15_3	PABPC1	chr8:101698044-101735037	-	protein_coding	0.0729808	1.05189	1	1	6.50883	6.43585	85.5731	90.0652
ENSG00000070761.7_2	CFAP20	chr16:58147492-58163354	-	protein_coding	0.136841	1.09949	1	1	3.88373	3.74689	12.4254	13.7611
ENSG00000070770.8_3	CSNK2A2	chr16:58191811-58231824	-	protein_coding	-0.0505356	0.965578	1	1	4.46052	4.51106	21.8015	21.0166
ENSG00000070778.12_2	PTPN21	chr14:88932122-89021077	-	protein_coding	-0.0462894	0.968424	1	1	1.93342	1.97971	2.94414	2.8196
ENSG00000070785.16_3	EIF2B3	chr1:45316194-45452394	-	protein_coding	-0.116631	0.922339	1	1	2.71223	2.82886	6.10512	5.55332
ENSG00000070814.17_3	TCOF1	chr5:149737202-149779871	+	protein_coding	0.117876	1.08514	1	1	4.216	4.09812	16.1261	17.5841
ENSG00000070831.15_4	CDC42	chr1:22379120-22419439	+	protein_coding	0.0285119	1.01996	1	1	5.59622	5.56771	46.4294	47.376
ENSG00000070882.12_3	OSBPL3	chr7:24836158-25021253	-	protein_coding	-0.0457744	0.96877	1	1	2.17119	2.21696	3.64914	3.50394
ENSG00000070950.9_3	RAD18	chr3:8817088-9005457	-	protein_coding	-0.186585	0.878683	1	1	2.1797	2.36628	4.15611	3.53059
ENSG00000070961.15_2	ATP2B1	chr12:89981826-90103077	-	protein_coding	-0.203521	0.868428	1	1	3.90215	4.10567	16.2159	13.9508
ENSG00000071051.13_3	NCK2	chr2:106361354-106510730	+	protein_coding	0.0189593	1.01323	1	1	2.59738	2.57842	4.97284	5.05185
ENSG00000071054.16_3	MAP4K4	chr2:102313312-102511151	+	protein_coding	-0.00992253	0.993146	1	1	3.66748	3.6774	11.794	11.7064
ENSG00000071082.10_2	RPL31	chr2:101618177-101640494	+	protein_coding	-0.0121337	0.991625	1	1	4.82234	4.83447	27.5312	27.2923
ENSG00000071127.16_2	WDR1	chr4:10075963-10118573	-	protein_coding	0.0116696	1.00812	1	1	5.30621	5.29454	38.2478	38.5666
ENSG00000071189.21_2	SNX13	chr7:17830385-17980124	-	protein_coding	-0.0755872	0.948956	1	1	1.41991	1.4955	1.81961	1.67569
ENSG00000071205.11_2	ARHGAP10	chr4:148653214-148993931	+	protein_coding	0.158699	1.11628	1	1	1.48783	1.32913	1.51251	1.80466
ENSG00000071243.15_2	ING3	chr7:120590803-120617270	+	protein_coding	-0.452709	0.73067	1	1	0.355437	0.808146	0.75096	0.279373
ENSG00000071246.10_3	VASH1	chr14:77228532-77249358	+	protein_coding	0.0568975	1.04023	1	1	2.11732	2.06042	3.17108	3.33887
ENSG00000071282.11_2	LMCD1	chr3:8543393-8616359	+	protein_coding	0.290591	1.22314	1	1	1.89351	1.60292	2.03758	2.71539
ENSG00000071462.11_4	BUD23	chr7:73097355-73119491	+	protein_coding	-0.17231	0.887421	1	1	3.10555	3.27786	8.69918	7.60725
ENSG00000071537.13_3	SEL1L	chr14:81937893-82000205	-	protein_coding	-0.139727	0.907691	1	1	3.9015	4.04123	15.4638	13.9441
ENSG00000071539.13_3	TRIP13	chr5:892758-919472	+	protein_coding	0.0739068	1.05256	1	1	4.26931	4.19541	17.3207	18.2837
ENSG00000071553.16_3	ATP6AP1	chrX:153656978-153664862	+	protein_coding	0.072363	1.05144	1	1	4.27081	4.19845	17.3595	18.3038
ENSG00000071564.14_3	TCF3	chr19:1609289-1652604	-	protein_coding	0.00502319	1.00349	1	1	3.75504	3.75001	12.4545	12.5014
ENSG00000071575.11_2	TRIB2	chr2:12857015-12882860	+	protein_coding	0.125805	1.09112	1	1	1.80521	1.67941	2.20296	2.4948
ENSG00000071626.16_3	DAZAP1	chr19:1407568-1435686	+	protein_coding	-0.00438354	0.996966	1	1	4.16389	4.16828	16.9795	16.9249
ENSG00000071655.17_3	MBD3	chr19:1573595-1592800	-	protein_coding	-0.221502	0.857672	1	1	3.04037	3.26188	8.5923	7.22705
ENSG00000071794.15_2	HLTF	chr3:148747914-148804341	-	protein_coding	-0.285655	0.820369	1	1	3.51721	3.80286	12.9565	10.4495
ENSG00000071859.14_2	FAM50A	chrX:153672473-153679002	+	protein_coding	0.146241	1.10668	1	1	4.80074	4.65449	24.185	26.8718
ENSG00000071889.16_3	FAM3A	chrX:153734490-153744566	-	protein_coding	0.129375	1.09382	1	1	2.47307	2.34369	4.076	4.55222
ENSG00000071894.16_3	CPSF1	chr8:145618444-145634733	-	protein_coding	-0.00552691	0.996176	1	1	4.08104	4.08657	15.9894	15.9245
ENSG00000071967.11_2	CYBRD1	chr2:172378757-172414643	+	protein_coding	-0.0225113	0.984517	1	1	2.45041	2.47292	4.55165	4.4657
ENSG00000071994.10_3	PDCD2	chr6:170884383-170893780	-	protein_coding	-0.0119314	0.991764	1	1	2.35907	2.371	4.17299	4.13038
ENSG00000072041.16_3	SLC6A15	chr12:85253267-85307394	-	protein_coding	-0.00405747	0.997192	1	1	2.68327	2.68733	5.44118	5.42309
ENSG00000072042.12_3	RDH11	chr14:68143518-68162531	-	protein_coding	0.19458	1.14439	1	1	4.12957	3.93499	14.295	16.5035
ENSG00000072062.13_2	PRKACA	chr19:14202500-14228896	-	protein_coding	0.184596	1.1365	1	1	3.64348	3.45888	9.99582	11.4967
ENSG00000072071.16_2	ADGRL1	chr19:14258555-14316999	-	protein_coding	0.196881	1.14622	1	1	2.52409	2.32721	4.01833	4.75209
ENSG00000072110.13_4	ACTN1	chr14:69340860-69446157	-	protein_coding	0.0650162	1.0461	1	1	5.65156	5.58654	47.0526	49.2676
ENSG00000072121.15_3	ZFYVE26	chr14:68194091-68283307	-	protein_coding	0.010362	1.00721	1	1	2.00148	1.99111	2.97544	3.00409
ENSG00000072133.10_2	RPS6KA6	chrX:83313354-83442915	-	protein_coding	-0.0246368	0.983068	1	1	1.09633	1.12097	1.17493	1.1381
ENSG00000072134.15_3	EPN2	chr17:19118928-19240028	+	protein_coding	0.102435	1.07358	1	1	3.17664	3.07421	7.42225	8.042
ENSG00000072135.12_3	PTPN18	chr2:131113580-131132982	+	protein_coding	0.268599	1.20464	1	1	2.4415	2.1729	3.50928	4.43205
ENSG00000072210.18_3	ALDH3A2	chr17:19551449-19580911	+	protein_coding	-0.127682	0.915301	1	1	3.99844	4.12613	16.4617	14.9828
ENSG00000072274.12_2	TFRC	chr3:195754054-195809060	-	protein_coding	-0.141535	0.906554	1	1	5.10568	5.24721	36.9812	33.432
ENSG00000072310.16_3	SREBF1	chr17:17713713-17740316	-	protein_coding	0.218253	1.16332	1	1	5.0716	4.85334	27.907	32.6282
ENSG00000072364.12_2	AFF4	chr5:132211071-132299326	-	protein_coding	-0.334846	0.792869	1	1	3.71499	4.04984	15.5624	12.1318
ENSG00000072401.14_2	UBE2D1	chr10:60094735-60130513	+	protein_coding	-0.0546455	0.962831	1	1	2.67572	2.73037	5.63625	5.38959
ENSG00000072415.8_3	MPP5	chr14:67707826-67802536	+	protein_coding	-0.113572	0.924297	1	1	2.72	2.83357	6.12838	5.58873
ENSG00000072422.16_2	RHOBTB1	chr10:62629196-62761198	-	protein_coding	-0.00597774	0.995865	1	1	2.75045	2.75643	5.7572	5.72926
ENSG00000072501.17_2	SMC1A	chrX:53401070-53449677	-	protein_coding	-0.0087946	0.993923	1	1	4.75325	4.76205	26.1343	25.9694
ENSG00000072506.12_3	HSD17B10	chrX:53458206-53461320	-	protein_coding	0.152172	1.11124	1	1	6.05623	5.90406	58.8823	65.5436
ENSG00000072518.20_2	MARK2	chr11:63606400-63678491	+	protein_coding	-0.101384	0.932138	1	1	3.06872	3.17011	8.00113	7.3903
ENSG00000072571.19_3	HMMR	chr5:162887209-162918951	+	protein_coding	-0.323553	0.7991	1	1	3.4469	3.77045	12.6465	9.90488
ENSG00000072609.17_3	CHFR	chr12:133398773-133532890	-	protein_coding	0.0292095	1.02045	1	1	1.42473	1.39552	1.63083	1.68464
ENSG00000072682.18_3	P4HA2	chr5:131527531-131631008	-	protein_coding	0.243729	1.18405	1	1	3.07079	2.82706	6.09625	7.40231
ENSG00000072736.18_3	NFATC3	chr16:68118654-68263162	+	protein_coding	0.27477	1.2098	1	1	3.15992	2.88515	6.38784	7.93782
ENSG00000072756.16_2	TRNT1	chr3:3168600-3192563	+	protein_coding	-0.222416	0.857129	1	1	2.26433	2.48674	4.60511	3.8043
ENSG00000072778.19_2	ACADVL	chr17:7120444-7128592	+	protein_coding	-0.0971708	0.934865	1	1	4.7053	4.80248	26.9055	25.0878
ENSG00000072786.12_2	STK10	chr5:171469077-171615390	-	protein_coding	0.013745	1.00957	1	1	2.92319	2.90944	6.51329	6.58521
ENSG00000072803.17_2	FBXW11	chr5:171288553-171433877	-	protein_coding	0.0732561	1.05209	1	1	4.05485	3.98159	14.7971	15.62
ENSG00000072832.14_3	CRMP1	chr4:5749811-5894785	-	protein_coding	-0.0319502	0.978097	1	1	2.04767	2.07962	3.22696	3.13438
ENSG00000072840.12_2	EVC	chr4:5712924-5816032	+	protein_coding	-0.0295261	0.979742	1	1	2.7967	2.82623	6.09218	5.9485
ENSG00000072849.10_3	DERL2	chr17:5374571-5390131	-	protein_coding	-0.0309608	0.978768	1	1	2.68468	2.71564	5.56885	5.42939
ENSG00000072864.14_3	NDE1	chr16:15737124-15820210	+	protein_coding	0.00747658	1.0052	1	1	2.63161	2.62413	5.16512	5.19715
ENSG00000072954.6_2	TMEM38A	chr19:16771938-16800840	+	protein_coding	0.148176	1.10817	1	1	0.812055	0.66388	0.584338	0.755711
ENSG00000072958.8_2	AP1M1	chr19:16308389-16356718	+	protein_coding	0.099623	1.07149	1	1	1.94744	1.84782	2.59956	2.8569
ENSG00000073008.14_3	PVR	chr19:45147098-45166850	+	protein_coding	-0.356337	0.781146	1	1	4.73628	5.09262	33.1217	25.654
ENSG00000073050.11_3	XRCC1	chr19:44047192-44084625	-	protein_coding	-0.0108177	0.99253	1	1	3.82241	3.83322	13.2533	13.1468
ENSG00000073060.15_2	SCARB1	chr12:125261402-125367214	-	protein_coding	0.177117	1.13062	1	1	4.33912	4.162	16.9014	19.2397
ENSG00000073111.13_3	MCM2	chr3:127317066-127341279	+	protein_coding	0.0651055	1.04616	1	1	4.62975	4.56465	22.6644	23.7568
ENSG00000073150.13_3	PANX2	chr22:50609160-50618723	+	protein_coding	0.186484	1.13799	1	1	2.4057	2.21922	3.65642	4.29894
ENSG00000073169.13_2	SELENOO	chr22:50639408-50656045	+	protein_coding	0.0590361	1.04177	1	1	2.97843	2.91939	6.56528	6.88128
ENSG00000073282.12_2	TP63	chr3:189349205-189615068	+	protein_coding	0.372295	1.29441	1	1	1.30783	0.935531	0.912594	1.47568
ENSG00000073331.17_3	ALPK1	chr4:113206665-113363776	+	protein_coding	-0.0217826	0.985015	1	1	1.34465	1.36644	1.57833	1.53969
ENSG00000073350.13_2	LLGL2	chr17:73521161-73571289	+	protein_coding	-0.0313026	0.978536	1	1	2.4164	2.44771	4.45548	4.33839
ENSG00000073417.14_4	PDE8A	chr15:85523671-85682376	+	protein_coding	-0.309192	0.807094	1	1	3.72541	4.03461	15.3884	12.227
ENSG00000073464.11_4	CLCN4	chrX:10124985-10205700	+	protein_coding	-0.155349	0.897915	1	1	1.29322	1.44856	1.72936	1.45074
ENSG00000073536.17_2	NLE1	chr17:33455772-33469334	-	protein_coding	-0.00540341	0.996262	1	1	2.98128	2.98668	6.92647	6.89684
ENSG00000073578.16_3	SDHA	chr5:218356-256815	+	protein_coding	-0.14232	0.906061	1	1	3.86577	4.00809	15.0899	13.5785
ENSG00000073584.18_3	SMARCE1	chr17:38781214-38804760	-	protein_coding	-0.10974	0.926755	1	1	3.11834	3.22808	8.37022	7.6839
ENSG00000073605.18_3	GSDMB	chr17:38060848-38076107	-	protein_coding	-0.0296596	0.979651	1	1	1.74629	1.77595	2.42462	2.35494
ENSG00000073614.12_3	KDM5A	chr12:389295-498620	-	protein_coding	-0.0909543	0.938902	1	1	3.46636	3.55732	10.7723	10.053
ENSG00000073670.13_3	ADAM11	chr17:42836399-42859214	+	protein_coding	0.0739401	1.05259	1	1	1.13709	1.06315	1.08949	1.19937
ENSG00000073711.10_3	PPP2R3A	chr3:135684515-135866733	+	protein_coding	-0.170215	0.88871	1	1	1.16736	1.33757	1.52726	1.246
ENSG00000073712.14_3	FERMT2	chr14:53323986-53419153	-	protein_coding	-0.117527	0.921766	1	1	2.88845	3.00598	7.03321	6.40474
ENSG00000073756.11_2	PTGS2	chr1:186640923-186649559	-	protein_coding	0.287731	1.22072	1	1	5.42392	5.13619	34.1679	41.9301
ENSG00000073792.15_2	IGF2BP2	chr3:185361527-185542844	-	protein_coding	0.260177	1.19763	1	1	3.41337	3.15319	7.89621	9.65433
ENSG00000073803.13_2	MAP3K13	chr3:185000729-185206885	+	protein_coding	0.182994	1.13524	1	1	1.29797	1.11498	1.16592	1.45883
ENSG00000073849.14_3	ST6GAL1	chr3:186648274-186796341	+	protein_coding	0.12843	1.0931	1	1	1.78293	1.6545	2.14815	2.44125
ENSG00000073921.17_3	PICALM	chr11:85668727-85780924	-	protein_coding	0.057441	1.04062	1	1	4.18257	4.12513	16.4497	17.1585
ENSG00000073969.18_3	NSF	chr17:44668035-44834830	+	protein_coding	0.0124617	1.00868	1	1	3.37852	3.36605	9.31059	9.40003
ENSG00000074047.21_3	GLI2	chr2:121493199-121750229	+	protein_coding	0.441183	1.35772	1	1	3.26077	2.81958	6.05959	8.58492
ENSG00000074054.17_3	CLASP1	chr2:122095352-122407163	-	protein_coding	-0.0678361	0.954068	1	1	3.02467	3.0925	7.52974	7.13795
ENSG00000074071.14_3	MRPS34	chr16:1821891-1823156	-	protein_coding	0.1763	1.12998	1	1	6.31417	6.13787	69.4177	78.5707
ENSG00000074181.8_2	NOTCH3	chr19:15269849-15311792	-	protein_coding	0.169129	1.12438	1	1	2.50234	2.33321	4.03925	4.66603
ENSG00000074201.8_2	CLNS1A	chr11:77225981-77348850	-	protein_coding	0.114514	1.08261	1	1	3.96889	3.85437	13.4638	14.6586
ENSG00000074211.13_2	PPP2R2C	chr4:6322305-6565327	-	protein_coding	0.124694	1.09028	1	1	3.10506	2.98037	6.89187	7.60432
ENSG00000074219.13_3	TEAD2	chr19:49843852-49865714	-	protein_coding	0.0531323	1.03752	1	1	4.25908	4.20595	17.4551	18.1475
ENSG00000074266.19_3	EED	chr11:85955586-85989855	+	protein_coding	0.0217119	1.01516	1	1	1.85719	1.83548	2.56889	2.62301
ENSG00000074319.12_3	TSG101	chr11:18489883-18548779	-	protein_coding	-0.0874207	0.941204	1	1	3.44317	3.53059	10.5561	9.87667
ENSG00000074356.16_2	NCBP3	chr17:3705459-3749545	-	protein_coding	-0.0920309	0.938201	1	1	2.42202	2.51405	4.71221	4.3592
ENSG00000074370.17_2	ATP2A3	chr17:3827164-3867758	-	protein_coding	0.0924293	1.06616	1	1	1.44463	1.3522	1.553	1.72192
ENSG00000074410.13_2	CA12	chr15:63613577-63674360	-	protein_coding	0.0691787	1.04912	1	1	5.65303	5.58385	46.9631	49.3191
ENSG00000074416.13_4	MGLL	chr3:127407905-127542093	-	protein_coding	-0.0554655	0.962284	1	1	3.60683	3.66229	11.6607	11.1832
ENSG00000074527.11_2	NTN4	chr12:96051583-96184930	-	protein_coding	-0.0617319	0.958113	1	1	3.56138	3.62312	11.3216	10.8055
ENSG00000074582.12_2	BCS1L	chr2:219523487-219528166	+	protein_coding	-0.246877	0.842719	1	1	1.97947	2.22634	3.67946	2.94347
ENSG00000074590.13_3	NUAK1	chr12:106457118-106533811	-	protein_coding	-0.133348	0.911713	1	1	3.34773	3.48107	10.1663	9.18042
ENSG00000074603.18_3	DPP8	chr15:65734801-65810042	-	protein_coding	-0.103275	0.930917	1	1	2.62548	2.72876	5.62884	5.1709
ENSG00000074621.13_4	SLC24A1	chr15:65903704-65953333	+	protein_coding	-0.390457	0.762888	1	1	0.933542	1.324	1.50359	0.909959
ENSG00000074657.13_3	ZNF532	chr18:56529832-56653712	+	protein_coding	0.48515	1.39973	1	1	2.71614	2.23099	3.69455	5.57112
ENSG00000074695.5_2	LMAN1	chr18:56995055-57027194	-	protein_coding	-0.291855	0.816851	1	1	3.99778	4.28964	18.5573	14.9754
ENSG00000074696.12_2	HACD3	chr15:65822756-65870690	+	protein_coding	0.120643	1.08722	1	1	5.22856	5.10792	33.4854	36.4933
ENSG00000074755.14_3	ZZEF1	chr17:3907739-4046314	-	protein_coding	0.0458951	1.03232	1	1	3.35757	3.31168	8.92921	9.25016
ENSG00000074800.13_3	ENO1	chr1:8921061-8939308	-	protein_coding	0.246216	1.18609	1	1	8.84638	8.60016	387.067	459.283
ENSG00000074842.7_3	MYDGF	chr19:4641386-4670382	-	protein_coding	0.038018	1.0267	1	1	5.17206	5.13404	34.1156	35.0532
ENSG00000074855.10_3	ANO8	chr19:17434032-17445638	-	protein_coding	0.0338926	1.02377	1	1	1.93791	1.90402	2.74255	2.83151
ENSG00000074935.13_2	TUBE1	chr6:112391980-112408732	-	protein_coding	-0.149141	0.901787	1	1	0.81552	0.964661	0.951605	0.759933
ENSG00000074964.16_2	ARHGEF10L	chr1:17866330-18024369	+	protein_coding	-0.068842	0.953403	1	1	2.00719	2.07603	3.21646	3.01998
ENSG00000075089.9_3	ACTR6	chr12:100592900-100635643	+	protein_coding	-0.0390237	0.973313	1	1	2.09681	2.13584	3.39491	3.27763
ENSG00000075131.9_4	TIPIN	chr15:66628544-66679084	-	protein_coding	-0.224248	0.856041	1	1	2.81123	3.03547	7.19915	6.01881
ENSG00000075142.13_2	SRI	chr7:87834433-87856308	-	protein_coding	-0.206527	0.866621	1	1	2.85588	3.06241	7.35368	6.23947
ENSG00000075151.20_3	EIF4G3	chr1:21132785-21503381	-	protein_coding	-0.100967	0.932408	1	1	3.48388	3.58485	10.999	10.188
ENSG00000075188.8_3	NUP37	chr12:102466881-102513902	-	protein_coding	0.1894	1.14029	1	1	3.47059	3.28119	8.72155	10.0854
ENSG00000075213.10_4	SEMA3A	chr7:83585093-84122040	-	protein_coding	-0.0957865	0.935762	1	1	2.44272	2.53851	4.80987	4.43666
ENSG00000075218.18_2	GTSE1	chr22:46692638-46726707	+	protein_coding	0.0357423	1.02508	1	1	3.68652	3.65078	11.5601	11.8752
ENSG00000075223.13_2	SEMA3C	chr7:80371854-80551675	-	protein_coding	-0.299607	0.812474	1	1	5.08606	5.38567	40.807	32.9671
ENSG00000075234.16_3	TTC38	chr22:46663858-46689905	+	protein_coding	0.11054	1.07963	1	1	2.43371	2.32317	4.0043	4.4028
ENSG00000075239.13_2	ACAT1	chr11:107992243-108018503	+	protein_coding	0.00700849	1.00487	1	1	2.98957	2.98256	6.90387	6.94236
ENSG00000075240.16_3	GRAMD4	chr22:46971909-47075687	+	protein_coding	0.114745	1.08278	1	1	2.85778	2.74303	5.69476	6.24898
ENSG00000075275.16_3	CELSR1	chr22:46756731-46933067	-	protein_coding	0.269928	1.20575	1	1	4.42081	4.15088	16.764	20.4189
ENSG00000075292.18_3	ZNF638	chr2:71503691-71662199	+	protein_coding	-0.257231	0.836692	1	1	2.60962	2.86685	6.29472	5.10344
ENSG00000075303.12_2	SLC25A40	chr7:87462883-87505672	-	protein_coding	-0.0852493	0.942622	1	1	1.76574	1.85099	2.60747	2.40048
ENSG00000075336.11_3	TIMM21	chr18:71815746-71827765	+	protein_coding	-0.0678307	0.954072	1	1	1.62022	1.68805	2.22221	2.07422
ENSG00000075340.22_2	ADD2	chr2:70834750-70995357	-	protein_coding	0.0973669	1.06982	1	1	3.72801	3.63064	11.386	12.2508
ENSG00000075391.16_3	RASAL2	chr1:178063276-178453282	+	protein_coding	-0.667016	0.629808	1	1	1.37503	2.04204	3.11829	1.59373
ENSG00000075399.13_4	VPS9D1	chr16:89773542-89787394	-	protein_coding	0.252077	1.19092	1	1	1.95757	1.7055	2.26141	2.88408
ENSG00000075407.18_3	ZNF37A	chr10:38383262-38439221	+	protein_coding	-0.28713	0.819531	1	1	1.38794	1.67507	2.19335	1.61705
ENSG00000075413.17_4	MARK3	chr14:103851729-103970168	+	protein_coding	-0.0812975	0.945207	1	1	2.83557	2.91687	6.55206	6.13826
ENSG00000075415.12_3	SLC25A3	chr12:98987369-99000157	+	protein_coding	0.042501	1.0299	1	1	4.91448	4.87198	28.2827	29.1582
ENSG00000075420.12_2	FNDC3B	chr3:171757418-172119455	+	protein_coding	-0.179981	0.882715	1	1	4.15272	4.3327	19.1499	16.7866
ENSG00000075426.11_3	FOSL2	chr2:28615315-28640179	+	protein_coding	0.0786401	1.05602	1	1	6.47306	6.39442	83.1225	87.8352
ENSG00000075461.5_2	CACNG4	chr17:64961026-65029514	+	protein_coding	-0.0240778	0.983449	1	1	2.06138	2.08546	3.2441	3.17386
ENSG00000075539.14_4	FRYL	chr4:48499378-48782339	-	protein_coding	-0.104279	0.93027	1	1	1.947	2.05128	3.14474	2.85573
ENSG00000075568.16_2	TMEM131	chr2:98372796-98612354	-	protein_coding	-0.0559819	0.96194	1	1	2.38162	2.4376	4.41739	4.2112
ENSG00000075618.17_2	FSCN1	chr7:5632454-5646286	+	protein_coding	0.109662	1.07898	1	1	6.8687	6.75903	107.311	115.865
ENSG00000075624.13_3	ACTB	chr7:5566782-5603415	-	protein_coding	0.036797	1.02583	1	1	9.84487	9.80807	895.443	918.602
ENSG00000075643.5_3	MOCOS	chr18:33767482-33852120	+	protein_coding	0.196144	1.14563	1	1	2.31571	2.11957	3.34564	3.97851
ENSG00000075651.15_2	PLD1	chr3:171318195-171528740	-	protein_coding	-0.0231118	0.984108	1	1	2.12645	2.14956	3.43693	3.36642
ENSG00000075702.16_3	WDR62	chr19:36545783-36596008	+	protein_coding	0.0426264	1.02999	1	1	3.34504	3.30241	8.86563	9.16147
ENSG00000075711.20_3	DLG1	chr3:196769431-197026171	-	protein_coding	-0.22607	0.854961	1	1	1.92022	2.14629	3.42689	2.78481
ENSG00000075785.12_2	RAB7A	chr3:128444965-128533639	+	protein_coding	0.497793	1.41205	1	1	5.86411	5.36631	40.2497	57.2468
ENSG00000075790.10_4	BCAP29	chr7:107220422-107269615	+	protein_coding	-0.0582798	0.960409	1	1	1.51889	1.57717	1.98385	1.86571
ENSG00000075826.16_3	SEC31B	chr10:102246399-102279621	-	protein_coding	-0.293777	0.815763	1	1	0.570818	0.864595	0.820828	0.485365
ENSG00000075856.11_3	SART3	chr12:108916357-108955176	-	protein_coding	0.103143	1.07411	1	1	3.56398	3.46084	10.0107	10.8267
ENSG00000075914.12_3	EXOSC7	chr3:45016733-45077558	+	protein_coding	0.038731	1.02721	1	1	2.54461	2.50588	4.67996	4.83451
ENSG00000075945.12_2	KIFAP3	chr1:169890467-170054349	-	protein_coding	0.0587401	1.04156	1	1	2.37699	2.31825	3.98729	4.19454
ENSG00000075975.15_2	MKRN2	chr3:12598513-12625212	+	protein_coding	-0.0010842	0.999249	1	1	2.91187	2.91296	6.53161	6.52596
ENSG00000076003.4_2	MCM6	chr2:136597196-136633996	-	protein_coding	-0.0635671	0.956895	1	1	4.55033	4.6139	23.4862	22.4308
ENSG00000076043.9_3	REXO2	chr11:114310108-114321001	+	protein_coding	-0.20803	0.865719	1	1	2.95565	3.16368	7.96111	6.7578
ENSG00000076053.10_3	RBM7	chr11:114270752-114284925	+	protein_coding	-0.215769	0.861087	1	1	1.53298	1.74875	2.36067	1.89383
ENSG00000076067.12_2	RBMS2	chr12:56915713-56989980	+	protein_coding	0.0854046	1.06099	1	1	4.32041	4.23501	17.8306	18.979
ENSG00000076108.11_2	BAZ2A	chr12:56989380-57030600	-	protein_coding	0.121634	1.08797	1	1	4.24767	4.12603	16.4606	17.9966
ENSG00000076201.14_2	PTPN23	chr3:47422501-47454931	+	protein_coding	0.15158	1.11078	1	1	3.20707	3.05549	7.31371	8.23475
ENSG00000076242.14_2	MLH1	chr3:37034823-37092409	+	protein_coding	-0.199308	0.870969	1	1	3.89299	4.09229	16.057	13.8561
ENSG00000076248.10_2	UNG	chr12:109535379-109548797	+	protein_coding	-0.563675	0.676577	1	1	3.88495	4.44863	20.8358	13.7736
ENSG00000076321.10_3	KLHL20	chr1:173684080-173755840	+	protein_coding	-0.313097	0.804912	1	1	1.97534	2.28844	3.88527	2.93221
ENSG00000076344.15_3	RGS11	chr16:318300-325980	-	protein_coding	-0.354624	0.782073	1	1	0.445628	0.800252	0.741405	0.361907
ENSG00000076351.12_3	SLC46A1	chr17:26721775-26734215	-	protein_coding	-0.0568158	0.961384	1	1	2.76996	2.82678	6.09489	5.82091
ENSG00000076356.6_2	PLXNA2	chr1:208195587-208417665	-	protein_coding	-0.0270927	0.981396	1	1	0.965965	0.993057	0.990399	0.953369
ENSG00000076382.16_3	SPAG5	chr17:26904583-26926297	-	protein_coding	0.0483458	1.03408	1	1	4.47349	4.42514	20.4833	21.2154
ENSG00000076513.16_3	ANKRD13A	chr12:110436991-110477568	+	protein_coding	-0.0847869	0.942924	1	1	1.99312	2.0779	3.22193	2.98096
ENSG00000076554.15_4	TPD52	chr8:80946980-81143467	-	protein_coding	-0.0449363	0.969333	1	1	2.82408	2.86902	6.30569	6.08165
ENSG00000076555.15_3	ACACB	chr12:109554400-109706031	+	protein_coding	0.046498	1.03275	1	1	2.40557	2.35907	4.1304	4.29845
ENSG00000076604.14_3	TRAF4	chr17:27071002-27077976	+	protein_coding	0.0474791	1.03346	1	1	3.02035	2.97287	6.85095	7.11363
ENSG00000076650.6_2	GPATCH1	chr19:33571786-33621448	+	protein_coding	0.00151872	1.00105	1	1	3.17814	3.17662	8.04186	8.05138
ENSG00000076662.9_3	ICAM3	chr19:10444452-10450499	-	protein_coding	0.0267645	1.01872	1	1	1.27996	1.25319	1.38369	1.42832
ENSG00000076685.18_3	NT5C2	chr10:104847774-104953063	-	protein_coding	0.992779	1.99001	1	1	4.55719	3.56441	10.8303	22.5424
ENSG00000076706.16_3	MCAM	chr11:119179239-119192231	-	protein_coding	0.220308	1.16498	1	1	2.36586	2.14555	3.42462	4.1546
ENSG00000076826.9_2	CAMSAP3	chr19:7660788-7683190	+	protein_coding	0.22093	1.16548	1	1	1.97692	1.75599	2.37758	2.93652
ENSG00000076864.19_3	RAP1GAP	chr1:21922708-21995856	-	protein_coding	-0.126413	0.916106	1	1	2.18489	2.3113	3.96331	3.54692
ENSG00000076924.11_2	XAB2	chr19:7684411-7694451	-	protein_coding	0.162251	1.11903	1	1	3.46462	3.30237	8.86536	10.0396
ENSG00000076928.17_3	ARHGEF1	chr19:42387228-42434302	+	protein_coding	0.131734	1.09561	1	1	4.09393	3.96219	14.5862	16.0763
ENSG00000076944.15_3	STXBP2	chr19:7701767-7712759	+	protein_coding	0.363381	1.28644	1	1	2.64776	2.28438	3.87153	5.26692
ENSG00000076984.17_2	MAP2K7	chr19:7968728-7979363	+	protein_coding	0.215883	1.16141	1	1	2.10274	1.88686	2.69829	3.29524
ENSG00000077044.10_3	DGKD	chr2:234263153-234380750	+	protein_coding	0.0209086	1.0146	1	1	4.75592	4.73502	25.6307	26.0194
ENSG00000077063.10_3	CTTNBP2	chr7:117350705-117514193	-	protein_coding	-0.184729	0.879814	1	1	0.918376	1.10311	1.14817	0.889987
ENSG00000077092.18_3	RARB	chr3:25215823-25639423	+	protein_coding	-0.129019	0.914453	1	1	0.883462	1.01248	1.01738	0.844797
ENSG00000077097.15_3	TOP2B	chr3:25639396-25706398	-	protein_coding	-0.279047	0.824135	1	1	4.5898	4.86884	28.2192	23.0805
ENSG00000077147.14_2	TM9SF3	chr10:98277866-98347209	-	protein_coding	-0.251985	0.83974	1	1	4.68939	4.94137	29.7256	24.8015
ENSG00000077150.18_3	NFKB2	chr10:104153867-104162286	+	protein_coding	0.140398	1.10221	1	1	4.5352	4.3948	20.0362	22.1862
ENSG00000077152.9_2	UBE2T	chr1:202300785-202311108	-	protein_coding	0.106947	1.07695	1	1	4.83784	4.7309	25.5547	27.598
ENSG00000077157.21_3	PPP1R12B	chr1:202317827-202561834	+	protein_coding	-0.572293	0.672547	1	1	0.763266	1.33556	1.52373	0.697329
ENSG00000077232.17_3	DNAJC10	chr2:183580768-183659191	+	protein_coding	-0.236834	0.848605	1	1	1.9175	2.15434	3.45165	2.77769
ENSG00000077235.17_3	GTF3C1	chr16:27470876-27561234	-	protein_coding	0.0227334	1.01588	1	1	4.40688	4.38414	19.8813	20.213
ENSG00000077238.13_3	IL4R	chr16:27324989-27376099	+	protein_coding	-0.0297737	0.979574	1	1	2.99701	3.02678	7.1499	6.98343
ENSG00000077254.14_4	USP33	chr1:78161672-78225537	-	protein_coding	-0.210031	0.864518	1	1	2.35497	2.56501	4.91758	4.11585
ENSG00000077312.8_3	SNRPA	chr19:41256542-41271294	+	protein_coding	-0.721294	0.606553	1	1	4.22708	4.94837	29.8751	17.7274
ENSG00000077348.8_2	EXOSC5	chr19:41892279-41903384	-	protein_coding	-0.146105	0.903687	1	1	3.88321	4.02932	15.3284	13.7558
ENSG00000077380.15_3	DYNC1I2	chr2:172543919-172604930	+	protein_coding	-0.0675318	0.954269	1	1	3.49444	3.56197	10.8103	10.2702
ENSG00000077420.15_2	APBB1IP	chr10:26727132-26856732	+	protein_coding	-0.235914	0.849147	1	1	3.60901	3.84493	13.3694	11.2017
ENSG00000077454.15_3	LRCH4	chr7:100171634-100183776	-	protein_coding	-0.128556	0.914747	1	1	1.6389	1.76746	2.40453	2.11429
ENSG00000077458.12_2	FAM76B	chr11:95502106-95523573	-	protein_coding	-0.0514567	0.964961	1	1	1.11899	1.17044	1.25081	1.17194
ENSG00000077463.14_3	SIRT6	chr19:4174106-4182601	-	protein_coding	-0.0461447	0.968521	1	1	2.73621	2.78236	5.87976	5.66319
ENSG00000077514.8_3	POLD3	chr11:74204896-74380162	+	protein_coding	-0.0286465	0.98034	1	1	2.62105	2.64969	5.27533	5.15196
ENSG00000077549.17_3	CAPZB	chr1:19665270-19812033	-	protein_coding	0.0483418	1.03408	1	1	5.12296	5.07462	32.6986	33.8469
ENSG00000077585.13_3	GPR137B	chr1:236305805-236385165	+	protein_coding	-0.0629071	0.957333	1	1	2.94155	3.00446	7.02478	6.68239
ENSG00000077684.15_3	JADE1	chr4:129730778-129796379	+	protein_coding	-0.372955	0.772199	1	1	3.35509	3.72805	12.2512	9.23255
ENSG00000077713.18_3	SLC25A43	chrX:118533023-118588441	+	protein_coding	-0.29078	0.81746	1	1	2.18249	2.47327	4.55302	3.53937
ENSG00000077721.15_2	UBE2A	chrX:118708430-118725046	+	protein_coding	-0.213577	0.862396	1	1	3.36824	3.58182	10.9739	9.32624
ENSG00000077782.19_3	FGFR1	chr8:38268656-38326352	-	protein_coding	-0.200607	0.870184	1	1	3.0892	3.28981	8.77984	7.51026
ENSG00000077942.18_3	FBLN1	chr22:45898118-45997015	+	protein_coding	0.120885	1.0874	1	1	2.85098	2.73009	5.63499	6.2149
ENSG00000078043.15_3	PIAS2	chr18:44383187-44500123	-	protein_coding	-0.246425	0.842983	1	1	1.07102	1.31744	1.49224	1.10092
ENSG00000078061.12_2	ARAF	chrX:47420499-47431319	+	protein_coding	0.0519643	1.03668	1	1	4.35229	4.30033	18.7028	19.4254
ENSG00000078070.12_3	MCCC1	chr3:182733006-182833863	-	protein_coding	-0.10891	0.927288	1	1	2.14796	2.25687	3.77955	3.43202
ENSG00000078114.18_3	NEBL	chr10:21068902-21463116	-	protein_coding	-0.253181	0.839044	1	1	1.50069	1.75387	2.37263	1.82978
ENSG00000078124.11_3	ACER3	chr11:76571911-76737841	+	protein_coding	-0.214604	0.861782	1	1	2.49896	2.71357	5.55941	4.65279
ENSG00000078140.13_3	UBE2K	chr4:39699664-39784412	+	protein_coding	0.817354	1.76217	1	1	3.67869	2.86134	6.26689	11.8055
ENSG00000078142.12_3	PIK3C3	chr18:39535171-39667794	+	protein_coding	-0.0615188	0.958255	1	1	1.0455	1.10702	1.154	1.06408
ENSG00000078177.13_3	N4BP2	chr4:40058446-40159872	+	protein_coding	-0.354211	0.782298	1	1	1.20623	1.56044	1.94944	1.30734
ENSG00000078237.6_2	TIGAR	chr12:4416929-4463759	+	protein_coding	-0.390752	0.762732	1	1	2.52333	2.91408	6.53748	4.74907
ENSG00000078246.16_3	TULP3	chr12:2986389-3050306	+	protein_coding	-0.185538	0.879321	1	1	3.56103	3.74656	12.4223	10.8025
ENSG00000078269.14_3	SYNJ2	chr6:158402919-158520208	+	protein_coding	-0.0481025	0.967208	1	1	2.85912	2.90722	6.50174	6.25574
ENSG00000078304.19_3	PPP2R5C	chr14:102228135-102394326	+	protein_coding	0.0591796	1.04187	1	1	2.68023	2.62105	5.15197	5.40957
ENSG00000078369.17_2	GNB1	chr1:1716724-1822556	-	protein_coding	0.0979883	1.07028	1	1	5.58074	5.48275	43.7169	46.8596
ENSG00000078401.6_2	EDN1	chr6:12290596-12297427	+	protein_coding	0.0424505	1.02986	1	1	4.41117	4.36872	19.6592	20.2762
ENSG00000078403.16_3	MLLT10	chr10:21813604-22032559	+	protein_coding	-0.00806784	0.994423	1	1	2.95172	2.95979	6.78011	6.73672
ENSG00000078487.17_3	ZCWPW1	chr7:99998449-100026615	-	protein_coding	0.250025	1.18923	1	1	0.629112	0.379087	0.300519	0.546613
ENSG00000078618.21_3	NRDC	chr1:52254863-52344609	-	protein_coding	-0.133369	0.9117	1	1	4.50253	4.6359	23.8626	21.6672
ENSG00000078668.13_3	VDAC3	chr8:42249142-42263415	+	protein_coding	-0.0975247	0.934635	1	1	4.93954	5.03707	31.8328	29.6867
ENSG00000078674.17_2	PCM1	chr8:17780349-17887453	+	protein_coding	-0.440684	0.736785	1	1	2.73337	3.17406	8.02581	5.65008
ENSG00000078687.17_3	TNRC6C	chr17:75955322-76104916	+	protein_coding	0.128656	1.09327	1	1	1.01095	0.882298	0.843309	1.01524
ENSG00000078699.21_2	CBFA2T2	chr20:32077881-32237842	+	protein_coding	0.100314	1.07201	1	1	1.62888	1.52856	1.88498	2.09272
ENSG00000078747.14_3	ITCH	chr20:32951041-33099198	+	protein_coding	0.347168	1.27206	1	1	3.55719	3.21002	8.25364	10.7712
ENSG00000078804.12_3	TP53INP2	chr20:33292094-33301243	+	protein_coding	0.219395	1.16424	1	1	2.48385	2.26446	3.80474	4.5939
ENSG00000078808.16_2	SDF4	chr1:1152288-1167411	-	protein_coding	0.118883	1.08589	1	1	4.36084	4.24195	17.9215	19.5467
ENSG00000078902.15_2	TOLLIP	chr11:1295601-1330884	-	protein_coding	0.749357	1.68104	1	1	2.91714	2.16779	3.49333	6.55349
ENSG00000078967.12_3	UBE2D4	chr7:43966037-43995735	+	protein_coding	0.115501	1.08335	1	1	2.04432	1.92882	2.80745	3.1248
ENSG00000079134.11_3	THOC1	chr18:214520-268050	-	protein_coding	-0.327074	0.797152	1	1	1.45948	1.78656	2.44991	1.7501
ENSG00000079150.17_2	FKBP7	chr2:179328391-179343327	-	protein_coding	0.130478	1.09466	1	1	1.62133	1.49085	1.81055	2.07659
ENSG00000079156.16_2	OSBPL6	chr2:179059208-179267618	+	protein_coding	0.0752297	1.05353	1	1	0.632653	0.557423	0.471638	0.550413
ENSG00000079246.15_3	XRCC5	chr2:216972187-217071026	+	protein_coding	-0.120847	0.919648	1	1	5.67914	5.79998	54.7145	50.2378
ENSG00000079257.7_2	LXN	chr3:158363611-158390482	-	protein_coding	0.114546	1.08263	1	1	2.00937	1.89482	2.71877	3.02606
ENSG00000079277.19_4	MKNK1	chr1:47023080-47082515	-	protein_coding	0.203915	1.15182	1	1	1.66951	1.46559	1.76177	2.18106
ENSG00000079308.16_3	TNS1	chr2:218664512-218867718	-	protein_coding	-0.0604012	0.958997	1	1	1.08706	1.14746	1.21523	1.1244
ENSG00000079313.13_3	REXO1	chr19:1815245-1848462	-	protein_coding	-0.0349484	0.976067	1	1	3.11198	3.14693	7.85769	7.6457
ENSG00000079332.14_3	SAR1A	chr10:71907045-71930279	-	protein_coding	-0.0930557	0.937535	1	1	4.00435	4.09741	16.1176	15.0484
ENSG00000079335.18_3	CDC14A	chr1:100810581-100985833	+	protein_coding	-0.287183	0.819501	1	1	0.759752	1.04693	1.06613	0.693199
ENSG00000079385.21_3	CEACAM1	chr19:43011456-43065386	-	protein_coding	-0.0777411	0.94754	1	1	0.621741	0.699483	0.623922	0.538731
ENSG00000079387.13_3	SENP1	chr12:48436681-48500091	-	protein_coding	-0.0611842	0.958477	1	1	2.94525	3.00643	7.03573	6.70207
ENSG00000079432.7_3	CIC	chr19:42772689-42799949	+	protein_coding	0.053156	1.03753	1	1	4.79821	4.74506	25.8166	26.8231
ENSG00000079435.9_3	LIPE	chr19:42905659-42931578	-	protein_coding	0.154928	1.11337	1	1	0.870077	0.715149	0.641653	0.827761
ENSG00000079459.12_3	FDFT1	chr8:11653082-11696818	+	protein_coding	0.101808	1.07312	1	1	3.98367	3.88186	13.742	14.82
ENSG00000079462.7_3	PAFAH1B3	chr19:42801185-42807698	-	protein_coding	-0.0259541	0.982171	1	1	4.92484	4.9508	29.9271	29.3757
ENSG00000079482.12_3	OPHN1	chrX:67262186-67653755	-	protein_coding	0.0224475	1.01568	1	1	1.45948	1.43703	1.70763	1.75009
ENSG00000079616.12_2	KIF22	chr16:29802040-29816706	+	protein_coding	0.120888	1.0874	1	1	4.57515	4.45426	20.9213	22.8373
ENSG00000079691.17_3	CARMIL1	chr6:25279306-25620758	+	protein_coding	-0.0467852	0.968091	1	1	3.2526	3.29938	8.84495	8.53081
ENSG00000079739.15_2	PGM1	chr1:64058947-64125916	+	protein_coding	0.00800816	1.00557	1	1	4.50187	4.49386	21.5314	21.6568
ENSG00000079785.14_3	DDX1	chr2:15731302-15771235	+	protein_coding	-0.13583	0.910146	1	1	4.84645	4.98228	30.6094	27.7692
ENSG00000079805.16_4	DNM2	chr19:10828755-10944164	+	protein_coding	0.117601	1.08493	1	1	3.01531	2.89771	6.4524	7.08533
ENSG00000079819.18_3	EPB41L2	chr6:131160487-131384462	-	protein_coding	-0.443307	0.735447	1	1	3.40012	3.84343	13.3545	9.55696
ENSG00000079931.14_2	MOXD1	chr6:132617194-132722684	-	protein_coding	0.0296427	1.02076	1	1	1.19198	1.16234	1.2382	1.28467
ENSG00000079950.13_2	STX7	chr6:132767006-132834337	-	protein_coding	-0.135881	0.910114	1	1	1.10141	1.23729	1.35755	1.14564
ENSG00000079974.17_3	RABL2B	chr22:51205929-51222091	-	protein_coding	0.543405	1.45741	1	1	1.9501	1.4067	1.65129	2.86402
ENSG00000079999.13_3	KEAP1	chr19:10596796-10614417	-	protein_coding	-0.6766	0.625638	1	1	3.1508	3.8274	13.1959	7.88147
ENSG00000080031.9_3	PTPRH	chr19:55692616-55720874	-	protein_coding	-0.00439108	0.996961	1	1	1.91495	1.91934	2.7825	2.77101
ENSG00000080189.14_2	SLC35C2	chr20:44974619-44993097	-	protein_coding	-0.139565	0.907793	1	1	2.55188	2.69145	5.45962	4.864
ENSG00000080200.9_2	CRYBG3	chr3:97540884-97663807	+	protein_coding	-0.296624	0.814155	1	1	2.0216	2.31823	3.9872	3.06035
ENSG00000080298.15_3	RFX3	chr9:3218297-3526004	-	protein_coding	0.107252	1.07717	1	1	1.08882	0.981563	0.974603	1.12699
ENSG00000080345.17_3	RIF1	chr2:152266397-152364527	+	protein_coding	-0.404018	0.75575	1	1	2.47035	2.87437	6.33282	4.54178
ENSG00000080371.5_2	RAB21	chr12:72148654-72194065	+	protein_coding	-0.00335402	0.997678	1	1	2.11669	2.12004	3.34707	3.33698
ENSG00000080493.15_3	SLC4A4	chr4:72052474-72437804	+	protein_coding	-0.247271	0.842489	1	1	1.44193	1.6892	2.22478	1.71684
ENSG00000080503.22_3	SMARCA2	chr9:1980290-2193624	+	protein_coding	-0.0771732	0.947913	1	1	2.17811	2.25528	3.77428	3.5256
ENSG00000080546.13_2	SESN1	chr6:109307640-109416022	-	protein_coding	-0.0530394	0.963904	1	1	1.21797	1.27101	1.41331	1.32619
ENSG00000080561.13_3	MID2	chrX:107068985-107170423	+	protein_coding	-0.228844	0.853318	1	1	2.27386	2.5027	4.66745	3.83614
ENSG00000080603.16_3	SRCAP	chr16:30709530-30752730	+	protein_coding	0.00320735	1.00223	1	1	4.24223	4.23903	17.8831	17.9252
ENSG00000080608.9_2	PUM3	chr9:2720469-2844241	-	protein_coding	-0.38951	0.763389	1	1	4.21681	4.60632	23.3579	17.5945
ENSG00000080802.18_2	CNOT4	chr7:135046547-135194875	-	protein_coding	-0.220392	0.858332	1	1	2.03771	2.2581	3.78362	3.10594
ENSG00000080815.18_3	PSEN1	chr14:73603126-73690399	+	protein_coding	0.0416815	1.02931	1	1	3.08059	3.03891	7.21868	7.4596
ENSG00000080819.6_3	CPOX	chr3:98239976-98312567	-	protein_coding	-0.0602574	0.959093	1	1	3.25427	3.31453	8.94884	8.54187
ENSG00000080822.16_3	CLDND1	chr3:98216756-98241910	-	protein_coding	0.0362382	1.02544	1	1	2.36049	2.32425	4.00806	4.13545
ENSG00000080823.22_2	MOK	chr14:102690837-102771537	-	protein_coding	0.121836	1.08812	1	1	1.57527	1.45343	1.73859	1.97991
ENSG00000080824.18_2	HSP90AA1	chr14:102547075-102606036	-	protein_coding	-0.311756	0.805661	1	1	7.88538	8.19713	292.483	235.448
ENSG00000080839.11_3	RBL1	chr20:35624752-35724398	-	protein_coding	-0.242262	0.845419	1	1	2.65106	2.89332	6.4298	5.28129
ENSG00000080845.17_2	DLGAP4	chr20:34894258-35157040	+	protein_coding	0.0468893	1.03304	1	1	3.69362	3.64673	11.5249	11.9387
ENSG00000080854.14_3	IGSF9B	chr11:133778459-133826880	-	protein_coding	-0.0369736	0.974697	1	1	0.855212	0.892186	0.855986	0.809025
ENSG00000080986.12_2	NDC80	chr18:2571510-2616634	+	protein_coding	-0.0642426	0.956447	1	1	2.04649	2.11073	3.31911	3.131
ENSG00000081014.10_3	AP4E1	chr15:51200869-51298097	+	protein_coding	-0.243278	0.844824	1	1	2.14433	2.38761	4.23291	3.42088
ENSG00000081019.13_2	RSBN1	chr1:114304454-114355098	-	protein_coding	-0.130019	0.913819	1	1	1.47128	1.6013	2.03416	1.77267
ENSG00000081026.18_3	MAGI3	chr1:113933371-114228545	+	protein_coding	-0.0189179	0.986973	1	1	2.54121	2.56013	4.89761	4.82078
ENSG00000081041.8_2	CXCL2	chr4:74962752-74965010	-	protein_coding	0.366234	1.28898	1	1	4.95792	4.59168	23.112	30.08
ENSG00000081052.11_2	COL4A4	chr2:227867427-228028829	-	protein_coding	-0.0300502	0.979386	1	1	1.00727	1.03732	1.05242	1.01011
ENSG00000081059.19_3	TCF7	chr5:133450402-133487556	+	protein_coding	0.0632716	1.04483	1	1	1.20247	1.1392	1.20259	1.30134
ENSG00000081087.14_3	OSTM1	chr6:108362613-108487058	-	protein_coding	-0.084925	0.942834	1	1	2.22963	2.31455	3.97451	3.69013
ENSG00000081154.11_2	PCNP	chr3:101292939-101313281	+	protein_coding	-0.114604	0.923636	1	1	3.24806	3.36266	9.28636	8.50085
ENSG00000081177.18_2	EXD2	chr14:69658228-69710737	+	protein_coding	-0.035393	0.975766	1	1	2.59809	2.63349	5.20524	5.05486
ENSG00000081181.7_2	ARG2	chr14:68086515-68118437	+	protein_coding	0.250712	1.18979	1	1	0.698444	0.447732	0.363895	0.622754
ENSG00000081307.12_3	UBA5	chr3:132373290-132396941	+	protein_coding	-0.0744409	0.94971	1	1	1.55394	1.62838	2.09166	1.93618
ENSG00000081320.10_3	STK17B	chr2:196998290-197041227	-	protein_coding	-0.0110555	0.992366	1	1	2.51821	2.52926	4.77277	4.7287
ENSG00000081377.16_2	CDC14B	chr9:99252523-99382112	-	protein_coding	-0.027941	0.980819	1	1	1.70614	1.73408	2.32668	2.26287
ENSG00000081386.12_2	ZNF510	chr9:99518147-99540411	-	protein_coding	-0.153982	0.898766	1	1	1.9062	2.06018	3.17039	2.7482
ENSG00000081692.12_2	JMJD4	chr1:227918126-227923112	-	protein_coding	0.144593	1.10542	1	1	1.9153	1.77071	2.41221	2.77192
ENSG00000081721.11_2	DUSP12	chr1:161719548-161727028	+	protein_coding	-0.155825	0.897619	1	1	3.26739	3.42321	9.72729	8.62902
ENSG00000081760.16_3	AACS	chr12:125549925-125627879	+	protein_coding	-0.000468697	0.999675	1	1	2.05711	2.05758	3.16287	3.16152
ENSG00000081791.8_3	KIAA0141	chr5:141303373-141321612	+	protein_coding	-0.204934	0.867578	1	1	2.4513	2.65623	5.30386	4.46909
ENSG00000081870.11_2	HSPB11	chr1:54382247-54411602	-	protein_coding	-0.078683	0.946922	1	1	2.38163	2.46031	4.50337	4.21126
ENSG00000081913.13_3	PHLPP1	chr18:60382683-60647666	+	protein_coding	-0.033042	0.977357	1	1	1.79668	1.82973	2.5547	2.47421
ENSG00000081923.11_3	ATP8B1	chr18:55313658-55470333	-	protein_coding	-0.0544239	0.962979	1	1	2.59875	2.65317	5.29048	5.0576
ENSG00000082014.16_2	SMARCD3	chr7:150935850-150974982	-	protein_coding	0.221537	1.16598	1	1	1.94499	1.72345	2.30226	2.85035
ENSG00000082068.8_2	WDR70	chr5:37379314-37753537	+	protein_coding	0.0446479	1.03143	1	1	2.17486	2.13022	3.37783	3.51543
ENSG00000082074.15_4	FYB1	chr5:39105338-39274630	-	protein_coding	-0.302405	0.8109	1	1	0.646294	0.948699	0.930131	0.565142
ENSG00000082146.12_2	STRADB	chr2:202252581-202345569	+	protein_coding	0.222546	1.16679	1	1	3.15539	2.93284	6.63614	7.90977
ENSG00000082153.17_3	BZW1	chr2:201675317-201692061	+	protein_coding	-0.253985	0.838577	1	1	3.63115	3.88514	13.7755	11.3904
ENSG00000082212.12_2	ME2	chr18:48405104-48480627	+	protein_coding	-0.310782	0.806205	1	1	1.86253	2.17331	3.51057	2.63644
ENSG00000082213.17_4	C5orf22	chr5:31532373-31555165	+	protein_coding	-0.1559	0.897572	1	1	2.32933	2.48523	4.59924	4.02573
ENSG00000082258.12_2	CCNT2	chr2:135675805-135716912	+	protein_coding	0.228463	1.17159	1	1	1.32961	1.10115	1.14526	1.51335
ENSG00000082269.16_3	FAM135A	chr6:71122644-71270877	+	protein_coding	-0.312408	0.805297	1	1	1.3019	1.6143	2.06164	1.46553
ENSG00000082438.15_3	COBLL1	chr2:165510134-165700189	-	protein_coding	-0.120551	0.919836	1	1	0.472258	0.592809	0.50818	0.387279
ENSG00000082458.11_2	DLG3	chrX:69664711-69725340	+	protein_coding	0.138345	1.10064	1	1	1.64854	1.51019	1.84848	2.13516
ENSG00000082497.11_2	SERTAD4	chr1:210406144-210419976	+	protein_coding	-0.231655	0.851658	1	1	0.787677	1.01933	1.02698	0.726293
ENSG00000082512.14_2	TRAF5	chr1:211499957-211548288	+	protein_coding	-0.14953	0.901544	1	1	1.19673	1.34626	1.54251	1.29219
ENSG00000082515.17_3	MRPL22	chr5:154320630-154348971	+	protein_coding	0.0556044	1.03929	1	1	2.93054	2.87493	6.33569	6.62394
ENSG00000082516.8_2	GEMIN5	chr5:154266976-154317769	-	protein_coding	0.024197	1.01691	1	1	4.38854	4.36435	19.5968	19.9451
ENSG00000082641.15_3	NFE2L1	chr17:46125691-46138849	+	protein_coding	0.354854	1.27886	1	1	5.08287	4.72801	25.5017	32.8919
ENSG00000082701.14_4	GSK3B	chr3:119540170-119813264	-	protein_coding	-0.14928	0.9017	1	1	3.78922	3.9385	14.3323	12.8251
ENSG00000082781.11_3	ITGB5	chr3:124480795-124620265	-	protein_coding	0.122847	1.08888	1	1	5.35477	5.23192	36.5808	39.921
ENSG00000082805.19_3	ERC1	chr12:1099675-1605099	+	protein_coding	-0.0592484	0.959764	1	1	2.60146	2.66071	5.32344	5.06901
ENSG00000082898.16_2	XPO1	chr2:61704984-61765761	-	protein_coding	-0.168779	0.889595	1	1	4.15009	4.31887	18.9576	16.7542
ENSG00000082996.19_4	RNF13	chr3:149530495-149679926	+	protein_coding	-0.418469	0.748218	1	1	2.65888	3.07735	7.44062	5.31542
ENSG00000083093.9_2	PALB2	chr16:23614481-23652631	-	protein_coding	-0.0697252	0.952819	1	1	2.78933	2.85905	6.25538	5.91306
ENSG00000083097.14_2	DOPEY1	chr6:83777385-83881069	+	protein_coding	-0.174097	0.886322	1	1	0.870905	1.045	1.06337	0.828809
ENSG00000083099.10_2	LYRM2	chr6:90277863-90348472	-	protein_coding	0.119592	1.08643	1	1	1.67695	1.55736	1.94314	2.19751
ENSG00000083123.14_2	BCKDHB	chr6:80816364-81055987	+	protein_coding	-0.0705998	0.952242	1	1	1.55773	1.62833	2.09155	1.94391
ENSG00000083168.9_3	KAT6A	chr8:41786997-41909508	-	protein_coding	-0.11454	0.923677	1	1	3.37267	3.48721	10.2138	9.35796
ENSG00000083223.17_2	ZCCHC6	chr9:88902648-88969369	-	protein_coding	-0.296331	0.814321	1	1	2.46525	2.76158	5.78139	4.52223
ENSG00000083290.19_2	ULK2	chr17:19674142-19771249	-	protein_coding	-0.0382194	0.973856	1	1	2.03175	2.06997	3.19877	3.089
ENSG00000083312.17_2	TNPO1	chr5:72112139-72212560	+	protein_coding	-0.222527	0.857063	1	1	4.07978	4.30231	18.7299	15.9097
ENSG00000083444.16_2	PLOD1	chr1:11994262-12035595	+	protein_coding	0.0421565	1.02965	1	1	4.6956	4.65345	24.1667	24.913
ENSG00000083454.21_3	P2RX5	chr17:3575493-3599698	-	protein_coding	0.242848	1.18333	1	1	1.93123	1.68839	2.22296	2.81381
ENSG00000083457.11_2	ITGAE	chr17:3617922-3704537	-	protein_coding	0.0760334	1.05412	1	1	2.01385	1.93782	2.83125	3.03858
ENSG00000083520.14_2	DIS3	chr13:73326307-73356234	-	protein_coding	-0.185524	0.879329	1	1	1.82818	2.01371	3.03819	2.5509
ENSG00000083535.15_3	PIBF1	chr13:73356197-73590599	+	protein_coding	0.371754	1.29392	1	1	1.77984	1.40809	1.65385	2.43388
ENSG00000083544.13_3	TDRD3	chr13:60970591-61148012	+	protein_coding	-0.00696529	0.995184	1	1	1.40163	1.4086	1.65479	1.642
ENSG00000083635.7_3	NUFIP1	chr13:45513384-45563618	-	protein_coding	0.0781746	1.05568	1	1	2.64331	2.56514	4.91811	5.24764
ENSG00000083642.18_2	PDS5B	chr13:33160564-33352157	+	protein_coding	-0.243812	0.844511	1	1	1.83211	2.07592	3.21614	2.56058
ENSG00000083750.12_3	RRAGB	chrX:55744172-55785207	+	protein_coding	0.154614	1.11312	1	1	2.04511	1.8905	2.70763	3.12705
ENSG00000083799.17_3	CYLD	chr16:50775961-50835846	+	protein_coding	-0.225011	0.855589	1	1	1.2571	1.48211	1.79356	1.39014
ENSG00000083807.9_4	SLC27A5	chr19:58990879-59023780	-	protein_coding	0.0238718	1.01668	1	1	1.26245	1.23858	1.35966	1.39903
ENSG00000083812.11_3	ZNF324	chr19:58978412-58986803	+	protein_coding	0.200664	1.14923	1	1	1.41207	1.2114	1.31563	1.66118
ENSG00000083817.8_2	ZNF416	chr19:58082934-58090295	-	protein_coding	-0.150415	0.900991	1	1	2.0864	2.23682	3.71356	3.24688
ENSG00000083828.15_3	ZNF586	chr19:58281023-58331307	+	protein_coding	-0.0174195	0.987998	1	1	1.90501	1.92243	2.7906	2.74511
ENSG00000083838.15_3	ZNF446	chr19:58985384-58992597	+	protein_coding	0.0761016	1.05417	1	1	1.70815	1.63205	2.09953	2.26741
ENSG00000083845.8_2	RPS5	chr19:58897767-58906173	+	protein_coding	0.0542754	1.03834	1	1	6.72796	6.67369	101.089	105.003
ENSG00000083857.13_3	FAT1	chr4:187508937-187647876	-	protein_coding	-0.191737	0.875551	1	1	5.41954	5.61128	47.8837	41.8001
ENSG00000083896.12_3	YTHDC1	chr4:69176105-69215807	-	protein_coding	-0.0710159	0.951967	1	1	2.59238	2.6634	5.33522	5.03093
ENSG00000083937.8_2	CHMP2B	chr3:87276421-87304698	+	protein_coding	0.0473661	1.03338	1	1	3.16099	3.11362	7.65553	7.94442
ENSG00000084070.11_3	SMAP2	chr1:40810522-40888998	+	protein_coding	0.0816981	1.05826	1	1	2.79269	2.71099	5.54771	5.9292
ENSG00000084072.16_3	PPIE	chr1:40157854-40229586	+	protein_coding	0.207114	1.15438	1	1	2.09404	1.88692	2.69846	3.26941
ENSG00000084073.8_2	ZMPSTE24	chr1:40723779-40759856	+	protein_coding	-0.169927	0.888888	1	1	4.11943	4.28936	18.5535	16.3809
ENSG00000084090.13_3	STARD7	chr2:96850597-96874563	-	protein_coding	0.0202586	1.01414	1	1	4.82087	4.80061	26.8693	27.2635
ENSG00000084092.6_2	NOA1	chr4:57829536-57844989	-	protein_coding	0.256233	1.19436	1	1	3.49878	3.24255	8.46465	10.3042
ENSG00000084093.16_2	REST	chr4:57774042-57832844	+	protein_coding	-0.228689	0.85341	1	1	3.00046	3.22915	8.37715	7.00256
ENSG00000084112.14_3	SSH1	chr12:109171968-109251366	-	protein_coding	0.994296	1.99211	1	1	4.07994	3.08564	7.48928	15.9116
ENSG00000084207.15_2	GSTP1	chr11:67351066-67354131	+	protein_coding	-0.220638	0.858186	1	1	7.00123	7.22186	148.279	127.109
ENSG00000084234.16_3	APLP2	chr11:129939732-130014706	+	protein_coding	0.0850638	1.06073	1	1	5.20575	5.12068	33.7919	35.905
ENSG00000084444.13_2	FAM234B	chr12:13197218-13295455	+	protein_coding	0.0702181	1.04988	1	1	1.85348	1.78326	2.44204	2.61371
ENSG00000084463.7_2	WBP11	chr12:14937513-14956474	-	protein_coding	0.0759576	1.05406	1	1	4.58541	4.50946	21.7762	23.0075
ENSG00000084623.11_2	EIF3I	chr1:32687529-32697205	+	protein_coding	0.0435966	1.03068	1	1	6.68085	6.63725	98.5435	101.597
ENSG00000084628.9_2	NKAIN1	chr1:31652592-31712401	-	protein_coding	0.0504759	1.03561	1	1	0.63155	0.581074	0.495962	0.549228
ENSG00000084636.17_3	COL16A1	chr1:32117848-32169920	-	protein_coding	-0.0651853	0.955823	1	1	1.10397	1.16915	1.2488	1.14945
ENSG00000084652.15_2	TXLNA	chr1:32645287-32663886	+	protein_coding	-0.0569462	0.961297	1	1	4.46957	4.52652	22.0472	21.1552
ENSG00000084676.15_2	NCOA1	chr2:24714783-24993571	+	protein_coding	0.027223	1.01905	1	1	2.51211	2.48489	4.59791	4.70454
ENSG00000084693.15_3	AGBL5	chr2:27265232-27293490	+	protein_coding	-0.0629287	0.957319	1	1	3.13116	3.19409	8.15203	7.76141
ENSG00000084710.13_2	EFR3B	chr2:25264999-25382006	+	protein_coding	-0.0209686	0.985571	1	1	3.08914	3.1101	7.63445	7.50986
ENSG00000084731.14_3	KIF3C	chr2:26149465-26205618	-	protein_coding	-0.0254989	0.982481	1	1	4.65866	4.68416	24.7082	24.2578
ENSG00000084733.10_2	RAB10	chr2:26256976-26360323	+	protein_coding	-0.0914872	0.938555	1	1	5.90483	5.99631	62.8366	58.9142
ENSG00000084754.10_3	HADHA	chr2:26413504-26467594	-	protein_coding	0.136424	1.09918	1	1	5.91788	5.78146	54.0038	59.4589
ENSG00000084764.10_3	MAPRE3	chr2:27193480-27250064	+	protein_coding	0.0994487	1.07136	1	1	2.85844	2.75899	5.76923	6.25231
ENSG00000084774.13_2	CAD	chr2:27440258-27466811	+	protein_coding	0.0927662	1.06641	1	1	4.699	4.60623	23.3565	24.9741
ENSG00000085063.14_3	CD59	chr11:33719807-33757991	-	protein_coding	0.151314	1.11058	1	1	4.26404	4.11273	16.3004	18.2134
ENSG00000085117.11_3	CD82	chr11:44585977-44641913	+	protein_coding	-0.255417	0.837745	1	1	0.863572	1.11899	1.17195	0.819537
ENSG00000085185.15_3	BCORL1	chrX:129115083-129192058	+	protein_coding	0.0265758	1.01859	1	1	3.31518	3.2886	8.77164	8.95332
ENSG00000085224.21_4	ATRX	chrX:76760356-77041755	-	protein_coding	-0.556848	0.679786	1	1	1.66001	2.21686	3.64879	2.16018
ENSG00000085231.13_3	AK6	chr5:68646811-68665840	-	protein_coding	-0.151179	0.900514	1	1	2.91908	3.07026	7.39924	6.56363
ENSG00000085274.15_2	MYNN	chr3:169490619-169507504	+	protein_coding	-0.0142659	0.99016	1	1	1.57836	1.59263	2.01598	1.9863
ENSG00000085365.17_2	SCAMP1	chr5:77656407-77774894	+	protein_coding	-0.0716708	0.951535	1	1	2.5876	2.65927	5.31715	5.01099
ENSG00000085377.13_3	PREP	chr6:105725440-105850959	-	protein_coding	0.135833	1.09873	1	1	4.06886	3.93303	14.2742	15.7822
ENSG00000085382.11_3	HACE1	chr6:105175968-105307794	-	protein_coding	-0.161376	0.894172	1	1	0.737478	0.898854	0.864585	0.667259
ENSG00000085415.15_2	SEH1L	chr18:12947132-12987535	+	protein_coding	-0.110415	0.926321	1	1	2.4158	2.52621	4.76058	4.33615
ENSG00000085433.15_3	WDR47	chr1:109512836-109584735	-	protein_coding	-0.279147	0.824078	1	1	1.75825	2.0374	3.10505	2.38288
ENSG00000085449.14_3	WDFY1	chr2:224720433-224810104	-	protein_coding	-0.144433	0.904735	1	1	3.0039	3.14834	7.86632	7.02167
ENSG00000085491.15_2	SLC25A24	chr1:108676658-108743471	-	protein_coding	0.239454	1.18055	1	1	3.00891	2.76945	5.8185	7.04955
ENSG00000085511.19_3	MAP3K4	chr6:161412759-161538417	+	protein_coding	-0.254054	0.838537	1	1	2.38386	2.63791	5.22431	4.21931
ENSG00000085514.15_4	PILRA	chr7:99965153-99997722	+	protein_coding	0.155004	1.11342	1	1	0.888168	0.733164	0.662281	0.850824
ENSG00000085644.13_2	ZNF213	chr16:3179778-3192806	+	protein_coding	0.812777	1.75659	1	1	2.18863	1.37585	1.59521	3.55872
ENSG00000085662.13_2	AKR1B1	chr7:134127102-134144036	-	protein_coding	0.147275	1.10748	1	1	8.23994	8.09267	271.983	301.322
ENSG00000085719.12_3	CPNE3	chr8:87526656-87573726	+	protein_coding	0.0958256	1.06868	1	1	4	3.90418	13.9718	15
ENSG00000085721.12_2	RRN3	chr16:15153879-15188174	-	protein_coding	-0.159647	0.895244	1	1	3.63486	3.7945	12.8758	11.4223
ENSG00000085733.15_2	CTTN	chr11:70244510-70282690	+	protein_coding	-0.0730646	0.950617	1	1	4.91294	4.98601	30.6911	29.1261
ENSG00000085741.12_2	WNT11	chr11:75897369-75921780	-	protein_coding	-0.075419	0.949066	1	1	0.913138	0.988557	0.984199	0.883137
ENSG00000085760.14_2	MTIF2	chr2:55463731-55496483	-	protein_coding	-0.276646	0.825508	1	1	3.52277	3.79941	12.9231	10.4937
ENSG00000085788.13_3	DDHD2	chr8:38082736-38133076	+	protein_coding	-0.353312	0.782785	1	1	1.92596	2.27927	3.85433	2.7999
ENSG00000085831.15_3	TTC39A	chr1:51752930-51810788	-	protein_coding	0.156016	1.11421	1	1	0.942548	0.786532	0.724923	0.921919
ENSG00000085832.16_4	EPS15	chr1:51819935-51985000	-	protein_coding	-0.124173	0.91753	1	1	2.85518	2.97935	6.88631	6.23593
ENSG00000085840.12_2	ORC1	chr1:52838501-52870131	-	protein_coding	-0.004014	0.997222	1	1	3.44235	3.44637	9.90083	9.87055
ENSG00000085871.8_2	MGST2	chr4:140586922-140661899	+	protein_coding	0.136283	1.09907	1	1	2.75473	2.61844	5.14087	5.74924
ENSG00000085872.14_3	CHERP	chr19:16628700-16653341	-	protein_coding	0.0675561	1.04794	1	1	3.74231	3.67476	11.7706	12.3829
ENSG00000085978.21_2	ATG16L1	chr2:234118697-234204320	+	protein_coding	-0.336834	0.791777	1	1	2.44604	2.78287	5.88221	4.44918
ENSG00000085982.13_2	USP40	chr2:234384166-234475428	-	protein_coding	0.00767974	1.00534	1	1	2.50842	2.50074	4.65975	4.68996
ENSG00000085998.13_2	POMGNT1	chr1:46654354-46685977	-	protein_coding	0.0405052	1.02847	1	1	3.00047	2.95996	6.78105	7.0026
ENSG00000085999.11_3	RAD54L	chr1:46713360-46744145	+	protein_coding	-0.182914	0.880922	1	1	2.68097	2.86388	6.27972	5.41287
ENSG00000086015.20_2	MAST2	chr1:46252659-46501796	+	protein_coding	0.140231	1.10208	1	1	3.67039	3.53016	10.5527	11.732
ENSG00000086061.15_2	DNAJA1	chr9:33025209-33039905	+	protein_coding	-0.186415	0.878787	1	1	6.29254	6.47895	88.1988	77.3867
ENSG00000086062.12_2	B4GALT1	chr9:33104080-33167354	-	protein_coding	-0.000310436	0.999785	1	1	6.98966	6.98997	126.113	126.086
ENSG00000086065.13_2	CHMP5	chr9:33264877-33282067	+	protein_coding	-0.142198	0.906137	1	1	4.44962	4.59182	23.1143	20.8509
ENSG00000086102.18_2	NFX1	chr9:33290509-33371155	+	protein_coding	-0.00118242	0.999181	1	1	3.31806	3.31924	8.98141	8.97323
ENSG00000086189.9_2	DIMT1	chr5:61683081-61699766	-	protein_coding	-0.039416	0.973049	1	1	2.86999	2.90941	6.51311	6.31062
ENSG00000086200.16_3	IPO11	chr5:61699799-61924409	+	protein_coding	-0.237184	0.848399	1	1	2.6327	2.86989	6.31007	5.20186
ENSG00000086232.12_3	EIF2AK1	chr7:6061875-6098861	-	protein_coding	0.0547021	1.03864	1	1	5.30816	5.25346	37.146	38.6201
ENSG00000086289.11_3	EPDR1	chr7:37723446-37991543	+	protein_coding	1.02903	2.04065	1	1	4.67505	3.64603	11.5188	24.5465
ENSG00000086300.15_2	SNX10	chr7:26331515-26413949	+	protein_coding	-0.358779	0.779824	1	1	0.985931	1.34471	1.53979	0.980591
ENSG00000086475.14_2	SEPHS1	chr10:13359424-13390298	-	protein_coding	-0.51331	0.700613	1	1	3.68554	4.19885	17.3646	11.8665
ENSG00000086504.15_2	MRPL28	chr16:417384-420527	-	protein_coding	0.270447	1.20618	1	1	4.56961	4.29917	18.687	22.746
ENSG00000086506.2_2	HBQ1	chr16:230452-231180	+	protein_coding	0.328876	1.25603	1	1	2.51284	2.18396	3.544	4.70742
ENSG00000086544.2_2	ITPKC	chr19:41223008-41246765	+	protein_coding	0.211858	1.15818	1	1	3.20315	2.99129	6.95185	8.20966
ENSG00000086548.8_3	CEACAM6	chr19:42254885-42276113	+	protein_coding	0.345188	1.27032	1	1	3.42682	3.08163	7.46573	9.75416
ENSG00000086589.11_2	RBM22	chr5:150070356-150080669	-	protein_coding	-0.0659977	0.955284	1	1	3.54178	3.60778	11.1913	10.6461
ENSG00000086598.10_2	TMED2	chr12:124069078-124083124	+	protein_coding	-0.325864	0.79782	1	1	5.43656	5.76242	53.2827	42.3079
ENSG00000086619.13_2	ERO1B	chr1:236378855-236445285	-	protein_coding	-0.0854828	0.942469	1	1	1.35203	1.43751	1.70853	1.5527
ENSG00000086666.18_3	ZFAND6	chr15:80351910-80430735	+	protein_coding	-0.0750639	0.9493	1	1	3.11184	3.1869	8.10654	7.64484
ENSG00000086712.12_3	TXLNG	chrX:16804550-16862642	+	protein_coding	-0.214315	0.861955	1	1	2.99299	3.20731	8.23625	6.96123
ENSG00000086717.18_3	PPEF1	chrX:18694029-18846039	+	protein_coding	0.079678	1.05678	1	1	0.600628	0.52095	0.4349	0.516376
ENSG00000086730.16_3	LAT2	chr7:73613982-73644164	+	protein_coding	0.309213	1.23903	1	1	0.813854	0.504641	0.41877	0.757901
ENSG00000086758.15_3	HUWE1	chrX:53559057-53713674	-	protein_coding	0.0722033	1.05132	1	1	5.77033	5.69812	50.9165	53.581
ENSG00000086827.8_3	ZW10	chr11:113603909-113644533	-	protein_coding	-0.151753	0.900156	1	1	3.0158	3.16755	7.9852	7.08808
ENSG00000086848.14_3	ALG9	chr11:111652919-111742305	-	protein_coding	0.0511373	1.03608	1	1	1.99007	1.93893	2.83422	2.97256
ENSG00000087008.15_2	ACOX3	chr4:8368009-8442450	-	protein_coding	0.0346536	1.02431	1	1	2.09168	2.05702	3.16126	3.26243
ENSG00000087053.18_2	MTMR2	chr11:95566046-95658479	-	protein_coding	-0.230424	0.852384	1	1	2.67745	2.90788	6.50514	5.39726
ENSG00000087074.7_3	PPP1R15A	chr19:49375649-49379314	+	protein_coding	0.263399	1.2003	1	1	4.44554	4.18214	17.1531	20.7892
ENSG00000087076.8_3	HSD17B14	chr19:49316274-49339935	-	protein_coding	-0.0573069	0.961056	1	1	3.16493	3.22223	8.33231	7.96888
ENSG00000087077.13_3	TRIP6	chr7:100464760-100471076	+	protein_coding	-0.27922	0.824036	1	1	3.8562	4.13542	16.5746	13.4821
ENSG00000087086.14_3	FTL	chr19:49468558-49470135	+	protein_coding	0.0219003	1.0153	1	1	11.7821	11.7602	3467.66	3520.71
ENSG00000087087.19_4	SRRT	chr7:100472733-100486285	+	protein_coding	0.193078	1.1432	1	1	4.44835	4.25527	18.0969	20.8316
ENSG00000087088.19_3	BAX	chr19:49458072-49465055	+	protein_coding	-0.0890287	0.940155	1	1	5.35075	5.43978	42.4048	39.8072
ENSG00000087095.12_2	NLK	chr17:26368763-26523407	+	protein_coding	0.0234161	1.01636	1	1	2.90388	2.88047	6.36389	6.48439
ENSG00000087111.20_3	PIGS	chr17:26880401-26898890	-	protein_coding	0.103594	1.07445	1	1	3.81242	3.70883	12.0758	13.0493
ENSG00000087152.15_2	ATXN7L3	chr17:42269173-42277481	-	protein_coding	0.0473741	1.03338	1	1	4.14685	4.09948	16.1422	16.7144
ENSG00000087157.18_2	PGS1	chr17:76374721-76421195	+	protein_coding	-0.0649701	0.955965	1	1	2.51705	2.58202	4.98776	4.72409
ENSG00000087191.12_3	PSMC5	chr17:61904512-61909386	+	protein_coding	-0.0404476	0.972353	1	1	4.72901	4.76945	26.274	25.5199
ENSG00000087206.16_3	UIMC1	chr5:176332006-176449634	-	protein_coding	-0.0931094	0.9375	1	1	3.11414	3.20725	8.23588	7.65864
ENSG00000087245.12_3	MMP2	chr16:55423612-55540603	+	protein_coding	0.147547	1.10768	1	1	2.98518	2.83764	6.14848	6.91826
ENSG00000087253.12_3	LPCAT2	chr16:55542910-55620582	+	protein_coding	-0.185621	0.879271	1	1	1.2995	1.48512	1.7994	1.46143
ENSG00000087263.16_2	OGFOD1	chr16:56485402-56513012	+	protein_coding	-0.330404	0.795314	1	1	2.94712	3.27752	8.69689	6.71208
ENSG00000087266.15_3	SH3BP2	chr4:2794750-2842825	+	protein_coding	0.11439	1.08252	1	1	0.889423	0.775033	0.711229	0.852435
ENSG00000087269.15_2	NOP14	chr4:2939660-2965112	-	protein_coding	-0.00900312	0.993779	1	1	4.33004	4.33904	19.2387	19.1128
ENSG00000087274.16_3	ADD1	chr4:2845584-2931803	+	protein_coding	0.0595415	1.04213	1	1	3.34914	3.2896	8.77842	9.19043
ENSG00000087299.11_2	L2HGDH	chr14:50704281-50779266	-	protein_coding	-0.114092	0.923963	1	1	2.07196	2.18605	3.55057	3.20456
ENSG00000087301.8_3	TXNDC16	chr14:52897308-53019240	-	protein_coding	-0.111638	0.925537	1	1	0.488857	0.600495	0.516237	0.403333
ENSG00000087302.8_2	C14orf166	chr14:52456193-52477409	+	protein_coding	0.0527278	1.03722	1	1	3.77212	3.71939	12.1719	12.6622
ENSG00000087303.17_3	NID2	chr14:52471521-52535946	-	protein_coding	0.281382	1.21536	1	1	3.72367	3.44229	9.87004	12.211
ENSG00000087338.4_2	GMCL1	chr2:70056774-70108528	+	protein_coding	0.159102	1.11659	1	1	2.17936	2.02026	3.05657	3.52953
ENSG00000087365.15_3	SF3B2	chr11:65818200-65836779	+	protein_coding	0.0556728	1.03934	1	1	4.85776	4.80208	26.8979	27.9955
ENSG00000087448.9_2	KLHL42	chr12:27932953-27955973	+	protein_coding	-0.139089	0.908093	1	1	2.37253	2.51162	4.70261	4.1785
ENSG00000087460.24_3	GNAS	chr20:57414773-57486247	+	protein_coding	-0.531421	0.691873	1	1	3.73049	4.26191	18.1851	12.2736
ENSG00000087470.17_2	DNM1L	chr12:32832134-32898584	+	protein_coding	-0.342033	0.788929	1	1	3.11059	3.45262	9.94822	7.63737
ENSG00000087494.15_3	PTHLH	chr12:28111017-28125638	-	protein_coding	0.102161	1.07338	1	1	1.27616	1.174	1.25636	1.42193
ENSG00000087502.17_3	ERGIC2	chr12:29490285-29534122	-	protein_coding	-0.12403	0.917621	1	1	2.50208	2.62611	5.17358	4.66501
ENSG00000087510.6_2	TFAP2C	chr20:55204358-55214339	+	protein_coding	0.0073625	1.00512	1	1	2.82905	2.82169	6.06989	6.10607
ENSG00000087586.17_2	AURKA	chr20:54944445-54967393	-	protein_coding	0.13965	1.10164	1	1	4.82433	4.68468	24.7175	27.3314
ENSG00000087842.10_2	PIR	chrX:15402921-15511687	-	protein_coding	0.0309345	1.02167	1	1	4.08968	4.05875	15.665	16.0262
ENSG00000087884.14_3	AAMDC	chr11:77532155-77629478	+	protein_coding	0.0853719	1.06096	1	1	1.97257	1.8872	2.69917	2.92467
ENSG00000087903.12_3	RFX2	chr19:5993175-6199583	-	protein_coding	-0.0889411	0.940213	1	1	1.22906	1.318	1.4932	1.34413
ENSG00000087995.15_2	METTL2A	chr17:60501228-60528183	+	protein_coding	0.0691101	1.04907	1	1	3.56498	3.49587	10.2813	10.8349
ENSG00000088002.11_2	SULT2B1	chr19:49055332-49102682	+	protein_coding	0.0662512	1.04699	1	1	1.12378	1.05753	1.08137	1.17918
ENSG00000088035.15_2	ALG6	chr1:63833261-63904233	+	protein_coding	-0.109175	0.927118	1	1	1.20903	1.31821	1.49356	1.31182
ENSG00000088038.17_3	CNOT3	chr19:54641444-54659419	+	protein_coding	0.0984297	1.07061	1	1	3.98123	3.8828	13.7516	14.7932
ENSG00000088179.8_3	PTPN4	chr2:120517207-120741394	+	protein_coding	0.00201986	1.0014	1	1	1.31453	1.31251	1.48374	1.48722
ENSG00000088205.12_2	DDX18	chr2:118572226-118589955	+	protein_coding	-0.257814	0.836354	1	1	3.04622	3.30403	8.87673	7.26045
ENSG00000088247.17_4	KHSRP	chr19:6413359-6424805	-	protein_coding	0.148454	1.10838	1	1	5.95619	5.80773	55.0147	61.0856
ENSG00000088256.8_2	GNA11	chr19:3094408-3124002	+	protein_coding	-1.07676	0.474093	1	1	2.78191	3.85867	13.5069	5.87762
ENSG00000088280.18_3	ASAP3	chr1:23755056-23811061	-	protein_coding	0.225404	1.1691	1	1	2.08666	1.86126	2.63324	3.24764
ENSG00000088298.12_2	EDEM2	chr20:33703160-33735167	-	protein_coding	0.067887	1.04818	1	1	5.05884	4.99095	30.8	32.3321
ENSG00000088305.18_2	DNMT3B	chr20:31350191-31397162	+	protein_coding	0.144971	1.10571	1	1	2.57064	2.42567	4.37277	4.94072
ENSG00000088325.15_2	TPX2	chr20:30327074-30389608	+	protein_coding	0.0795063	1.05666	1	1	6.37481	6.29531	77.5373	81.987
ENSG00000088356.5_2	PDRG1	chr20:30532145-30539895	-	protein_coding	-0.176443	0.884882	1	1	2.98255	3.15899	7.93203	6.9038
ENSG00000088367.21_3	EPB41L1	chr20:34679426-34820721	+	protein_coding	0.40588	1.3249	1	1	3.75137	3.34549	9.16469	12.4672
ENSG00000088387.18_3	DOCK9	chr13:99445683-99738879	-	protein_coding	-0.173652	0.886596	1	1	2.3964	2.57006	4.93833	4.26489
ENSG00000088448.14_3	ANKRD10	chr13:111530887-111567416	-	protein_coding	-0.282587	0.822115	1	1	2.63539	2.91798	6.55785	5.21343
ENSG00000088451.10_2	TGDS	chr13:95226305-95248511	-	protein_coding	0.0255999	1.0179	1	1	1.58367	1.55807	1.9446	1.99731
ENSG00000088538.12_2	DOCK3	chr3:50712672-51421629	+	protein_coding	-0.0653581	0.955708	1	1	1.05403	1.11938	1.17254	1.07631
ENSG00000088543.14_2	C3orf18	chr3:50595456-50608458	-	protein_coding	-0.0236079	0.983769	1	1	1.86317	1.88678	2.69808	2.63806
ENSG00000088682.13_3	COQ9	chr16:57481337-57495187	+	protein_coding	0.263701	1.20055	1	1	3.57066	3.30696	8.89677	10.8816
ENSG00000088727.12_2	KIF9	chr3:47269516-47324941	-	protein_coding	0.0549955	1.03886	1	1	1.0011	0.946101	0.926658	1.00152
ENSG00000088766.11_2	CRLS1	chr20:5986736-6020699	+	protein_coding	0.176839	1.1304	1	1	2.99675	2.81991	6.06118	6.98199
ENSG00000088808.16_2	PPP1R13B	chr14:104200089-104313927	-	protein_coding	0.0979549	1.07026	1	1	1.39012	1.29217	1.44896	1.62101
ENSG00000088812.17_3	ATRN	chr20:3451687-3631769	+	protein_coding	-0.0260225	0.982124	1	1	4.2104	4.23642	17.8491	17.5122
ENSG00000088826.17_2	SMOX	chr20:4101627-4168394	+	protein_coding	0.218692	1.16368	1	1	6.16706	5.94837	60.75	70.8571
ENSG00000088832.16_3	FKBP1A	chr20:1349622-1373816	-	protein_coding	-1.04491	0.484674	1	1	5.03228	6.0772	66.5178	31.7241
ENSG00000088833.17_3	NSFL1C	chr20:1422807-1454487	-	protein_coding	-0.0509061	0.96533	1	1	4.36177	4.41268	20.2985	19.5601
ENSG00000088836.12_3	SLC4A11	chr20:3208063-3219836	-	protein_coding	-0.0171563	0.988179	1	1	1.52574	1.54289	1.91378	1.87934
ENSG00000088854.12_3	C20orf194	chr20:3229951-3388272	-	protein_coding	-0.0570962	0.961197	1	1	1.99404	2.05114	3.14433	2.98351
ENSG00000088876.11_3	ZNF343	chr20:2462463-2505348	-	protein_coding	-0.0306334	0.97899	1	1	2.26301	2.29364	3.90293	3.79992
ENSG00000088881.20_3	EBF4	chr20:2673524-2740754	+	protein_coding	0.0730485	1.05194	1	1	1.08178	1.00873	1.01214	1.11664
ENSG00000088888.17_2	MAVS	chr20:3827446-3856770	+	protein_coding	0.121589	1.08793	1	1	4.77911	4.65752	24.2379	26.4572
ENSG00000088899.14_2	LZTS3	chr20:3143263-3154238	-	protein_coding	0.057533	1.04068	1	1	1.60895	1.55141	1.93104	2.05029
ENSG00000088930.7_2	XRN2	chr20:21283942-21370465	+	protein_coding	-0.0107635	0.992567	1	1	5.95563	5.96639	61.5263	61.0615
ENSG00000088970.15_3	KIZ	chr20:21106624-21227260	+	protein_coding	-0.0841284	0.943354	1	1	1.5187	1.60283	2.03739	1.86533
ENSG00000088986.10_3	DYNLL1	chr12:120907653-120936296	+	protein_coding	0.0205102	1.01432	1	1	5.15198	5.13147	34.0532	34.5551
ENSG00000088992.17_2	TESC	chr12:117476728-117537284	-	protein_coding	0.170096	1.12513	1	1	4.16742	3.99732	14.9703	16.9687
ENSG00000089006.16_3	SNX5	chr20:17922241-17949623	-	protein_coding	-0.128097	0.915038	1	1	4.17497	4.30307	18.7402	17.063
ENSG00000089009.15_2	RPL6	chr12:112842994-112856642	-	protein_coding	-0.0727737	0.950808	1	1	6.48304	6.55581	93.0799	88.4519
ENSG00000089022.13_2	MAPKAPK5	chr12:112279782-112340042	+	protein_coding	-0.106859	0.928608	1	1	1.952	2.05886	3.16657	2.86911
ENSG00000089048.14_2	ESF1	chr20:13694969-13765532	-	protein_coding	-0.365977	0.775943	1	1	2.78651	3.15248	7.89186	5.89958
ENSG00000089050.15_3	RBBP9	chr20:18467184-18477887	-	protein_coding	0.123058	1.08904	1	1	3.39653	3.27347	8.66968	9.53067
ENSG00000089053.12_2	ANAPC5	chr12:121746048-121837699	-	protein_coding	0.0458692	1.0323	1	1	3.25928	3.21341	8.27538	8.57502
ENSG00000089057.14_2	SLC23A2	chr20:4833002-4990939	-	protein_coding	0.116542	1.08413	1	1	4.07476	3.95821	14.5432	15.8509
ENSG00000089060.11_2	SLC8B1	chr12:113736564-113797298	-	protein_coding	0.033192	1.02327	1	1	1.57993	1.54674	1.92157	1.98956
ENSG00000089063.14_2	TMEM230	chr20:5048878-5093749	-	protein_coding	-0.0518809	0.964678	1	1	4.68048	4.73236	25.5817	24.6428
ENSG00000089091.16_3	DZANK1	chr20:18364011-18447925	-	protein_coding	-0.0444082	0.969688	1	1	0.918734	0.963142	0.949551	0.890455
ENSG00000089094.18_3	KDM2B	chr12:121866900-122018920	-	protein_coding	-0.116604	0.922356	1	1	2.0469	2.16351	3.48003	3.13218
ENSG00000089123.15_3	TASP1	chr20:13370039-13619587	-	protein_coding	0.189698	1.14053	1	1	2.35482	2.16512	3.48505	4.11531
ENSG00000089127.12_3	OAS1	chr12:113344582-113371027	+	protein_coding	0.173141	1.12751	1	1	2.37113	2.19799	3.5884	4.17347
ENSG00000089154.10_2	GCN1	chr12:120565007-120632513	-	protein_coding	0.0122503	1.00853	1	1	5.27396	5.26171	37.3647	37.6918
ENSG00000089157.15_3	RPLP0	chr12:120634489-120639038	-	protein_coding	0.151945	1.11107	1	1	6.8558	6.70386	103.247	114.825
ENSG00000089159.16_3	PXN	chr12:120648242-120703574	-	protein_coding	0.114306	1.08245	1	1	4.81034	4.69604	24.9208	27.0581
ENSG00000089163.4_2	SIRT4	chr12:120740119-120751052	+	protein_coding	0.0521209	1.03679	1	1	1.01247	0.960344	0.945774	1.01736
ENSG00000089177.18_3	KIF16B	chr20:16252749-16554079	-	protein_coding	-0.214139	0.86206	1	1	2.64436	2.85849	6.25258	5.25216
ENSG00000089195.14_2	TRMT6	chr20:5917881-5931204	-	protein_coding	-0.0922142	0.938082	1	1	3.18481	3.27702	8.69351	8.09331
ENSG00000089199.9_3	CHGB	chr20:5892076-5906007	+	protein_coding	0.0229438	1.01603	1	1	0.749034	0.72609	0.65415	0.680667
ENSG00000089220.4_2	PEBP1	chr12:118573663-118583389	+	protein_coding	-0.00875184	0.993952	1	1	6.78525	6.794	109.968	109.297
ENSG00000089234.15_3	BRAP	chr12:112079950-112123790	-	protein_coding	0.0726022	1.05161	1	1	2.80309	2.73049	5.6368	5.97934
ENSG00000089248.6_3	ERP29	chr12:112451120-112461255	+	protein_coding	0.154307	1.11289	1	1	5.09785	4.94354	29.772	33.2457
ENSG00000089280.18_2	FUS	chr16:31191431-31206192	+	protein_coding	-0.0442702	0.96978	1	1	4.31701	4.36128	19.553	18.9319
ENSG00000089289.15_2	IGBP1	chrX:69353299-69386174	+	protein_coding	-0.122092	0.918854	1	1	4.81834	4.94044	29.7057	27.2141
ENSG00000089327.14_3	FXYD5	chr19:35645633-35660786	+	protein_coding	0.132733	1.09637	1	1	5.48509	5.35236	39.8527	43.7896
ENSG00000089335.20_3	ZNF302	chr19:35168544-35177302	+	protein_coding	0.434806	1.35173	1	1	2.05471	1.6199	2.07355	3.1546
ENSG00000089351.14_3	GRAMD1A	chr19:35485688-35517375	+	protein_coding	0.113456	1.08182	1	1	5.76565	5.65219	49.2897	53.4043
ENSG00000089486.16_3	CDIP1	chr16:4560676-4588829	-	protein_coding	0.198947	1.14786	1	1	1.57615	1.3772	1.59764	1.98172
ENSG00000089597.16_2	GANAB	chr11:62392298-62414198	-	protein_coding	0.0237666	1.01661	1	1	6.48923	6.46547	87.3689	88.8367
ENSG00000089639.10_2	GMIP	chr19:19740285-19754476	-	protein_coding	0.163314	1.11986	1	1	2.12972	1.96641	2.90794	3.37633
ENSG00000089682.16_2	RBM41	chrX:106307650-106362053	-	protein_coding	-0.311443	0.805835	1	1	1.74361	2.05505	3.15559	2.34872
ENSG00000089685.14_3	BIRC5	chr17:76210267-76221717	+	protein_coding	0.0914217	1.06542	1	1	3.6372	3.54577	10.6784	11.4424
ENSG00000089693.10_3	MLF2	chr12:6857162-6876641	-	protein_coding	0.0551208	1.03895	1	1	5.63968	5.58456	46.9867	48.8556
ENSG00000089723.9_2	OTUB2	chr14:94492675-94515276	+	protein_coding	0.115268	1.08318	1	1	2.90583	2.79056	5.91898	6.49447
ENSG00000089737.16_2	DDX24	chr14:94514637-94547591	-	protein_coding	0.111993	1.08072	1	1	3.4641	3.35211	9.21138	10.0356
ENSG00000089775.11_2	ZBTB25	chr14:64915824-64971931	-	protein_coding	0.0663412	1.04706	1	1	1.58554	1.5192	1.86631	2.00119
ENSG00000089818.17_2	NECAP1	chr12:8229535-8250455	+	protein_coding	-0.476098	0.718919	1	1	0.976401	1.4525	1.73682	0.967551
ENSG00000089876.11_4	DHX32	chr10:127524906-127585005	-	protein_coding	-0.0532298	0.963776	1	1	4.06424	4.11747	16.3573	15.7285
ENSG00000089902.9_2	RCOR1	chr14:103058998-103196913	+	protein_coding	0.00814731	1.00566	1	1	3.90175	3.8936	13.8624	13.9466
ENSG00000089916.17_4	GPATCH2L	chr14:76618259-76720685	+	protein_coding	-0.0984322	0.934048	1	1	1.35549	1.45392	1.73951	1.55884
ENSG00000090006.17_2	LTBP4	chr19:41098789-41135723	+	protein_coding	0.176039	1.12978	1	1	3.6926	3.51657	10.4444	11.9296
ENSG00000090013.9_2	BLVRB	chr19:40953696-40971747	-	protein_coding	0.288377	1.22127	1	1	6.17961	5.89123	58.3523	71.485
ENSG00000090020.10_2	SLC9A1	chr1:27425306-27493472	-	protein_coding	0.20452	1.1523	1	1	3.09271	2.88819	6.40343	7.53099
ENSG00000090054.13_2	SPTLC1	chr9:94794281-94877666	-	protein_coding	-0.059958	0.959292	1	1	4.01765	4.07761	15.8843	15.197
ENSG00000090060.17_2	PAPOLA	chr14:96967770-97033448	+	protein_coding	-0.172836	0.887097	1	1	3.57603	3.74886	12.4438	10.9259
ENSG00000090061.17_3	CCNK	chr14:99947506-100001381	+	protein_coding	0.0515277	1.03636	1	1	3.58409	3.53256	10.572	10.9927
ENSG00000090097.21_3	PCBP4	chr3:51991470-52008032	-	protein_coding	0.593525	1.50893	1	1	2.30194	1.70842	2.26802	3.93121
ENSG00000090238.11_3	YPEL3	chr16:30103635-30108236	-	protein_coding	0.1169	1.0844	1	1	1.34905	1.23215	1.34917	1.54744
ENSG00000090263.15_3	MRPS33	chr7:140702410-140715028	-	protein_coding	-0.54718	0.684357	1	1	2.21757	2.76475	5.7963	3.65109
ENSG00000090266.12_4	NDUFB2	chr7:140390577-140422590	+	protein_coding	-0.0724815	0.951001	1	1	3.25478	3.32726	9.03703	8.54522
ENSG00000090273.13_3	NUDC	chr1:27226729-27273353	+	protein_coding	0.0764059	1.05439	1	1	5.31751	5.2411	36.8207	38.8776
ENSG00000090316.15_2	MAEA	chr4:1283639-1333935	+	protein_coding	0.0177714	1.01239	1	1	2.58044	2.56267	4.908	4.98122
ENSG00000090339.8_2	ICAM1	chr19:10381511-10397291	+	protein_coding	0.269208	1.20515	1	1	0.847122	0.577914	0.49269	0.798909
ENSG00000090372.14_2	STRN4	chr19:47222764-47250251	-	protein_coding	0.0852229	1.06085	1	1	3.80787	3.72265	12.2017	13.005
ENSG00000090432.6_2	MUL1	chr1:20825941-20834654	-	protein_coding	0.152751	1.11169	1	1	3.94428	3.79153	12.8473	14.3938
ENSG00000090447.11_2	TFAP4	chr16:4307187-4323076	-	protein_coding	-0.184167	0.880157	1	1	2.36008	2.54425	4.83305	4.13401
ENSG00000090470.14_3	PDCD7	chr15:65409717-65426174	-	protein_coding	0.110524	1.07962	1	1	3.83503	3.72451	12.2187	13.2711
ENSG00000090487.10_2	SPG21	chr15:65255362-65282648	-	protein_coding	0.053819	1.03801	1	1	4.71298	4.65916	24.2667	25.227
ENSG00000090520.11_3	DNAJB11	chr3:186285192-186303589	+	protein_coding	0.253212	1.19186	1	1	3.22761	2.9744	6.85931	8.36718
ENSG00000090530.9_3	P3H2	chr3:189674517-189840226	-	protein_coding	0.104582	1.07518	1	1	3.57254	3.46795	10.0652	10.8971
ENSG00000090554.12_3	FLT3LG	chr19:49977464-49989488	+	protein_coding	0.109065	1.07853	1	1	0.843063	0.733998	0.663242	0.793854
ENSG00000090565.15_4	RAB11FIP3	chr16:475619-573011	+	protein_coding	0.0647321	1.04589	1	1	2.89377	2.82904	6.10601	6.43211
ENSG00000090581.9_3	GNPTG	chr16:1401924-1414114	+	protein_coding	-0.0701755	0.952522	1	1	2.48183	2.552	4.86447	4.58604
ENSG00000090612.20_3	ZNF268	chr12:133757995-133791417	+	protein_coding	0.185447	1.13717	1	1	0.665164	0.479716	0.394469	0.585748
ENSG00000090615.14_4	GOLGA3	chr12:133345495-133405444	-	protein_coding	-0.321121	0.800448	1	1	3.58074	3.90186	13.9478	10.9649
ENSG00000090621.13_3	PABPC4	chr1:40026488-40042462	-	protein_coding	-0.0180213	0.987586	1	1	3.96538	3.9834	14.8169	14.6206
ENSG00000090661.11_2	CERS4	chr19:8271620-8327305	+	protein_coding	-0.0281326	0.980689	1	1	1.18397	1.2121	1.31675	1.27201
ENSG00000090674.15_3	MCOLN1	chr19:7587512-7598895	+	protein_coding	0.178494	1.1317	1	1	2.17695	1.99845	2.99572	3.52196
ENSG00000090686.15_2	USP48	chr1:22004791-22110099	-	protein_coding	-0.106229	0.929013	1	1	2.35945	2.46568	4.52387	4.13174
ENSG00000090776.5_2	EFNB1	chrX:68048840-68061990	+	protein_coding	0.333667	1.26021	1	1	2.70506	2.37139	4.17441	5.52085
ENSG00000090857.13_2	PDPR	chr16:70147529-70196440	+	protein_coding	0.0339511	1.02381	1	1	3.09225	3.0583	7.32991	7.52826
ENSG00000090861.15_3	AARS	chr16:70286198-70323446	-	protein_coding	0.011084	1.00771	1	1	6.07501	6.06392	65.8995	66.4154
ENSG00000090863.11_3	GLG1	chr16:74481325-74641042	-	protein_coding	0.0990314	1.07105	1	1	4.04419	3.94516	14.4032	15.4976
ENSG00000090889.11_2	KIF4A	chrX:69509940-69640682	+	protein_coding	0.0629799	1.04462	1	1	4.37222	4.30924	18.8249	19.7095
ENSG00000090905.18_3	TNRC6A	chr16:24621530-24838953	+	protein_coding	-0.27361	0.827247	1	1	3.07396	3.34757	9.17929	7.42079
ENSG00000090924.14_3	PLEKHG2	chr19:39903225-39919055	+	protein_coding	-0.0514018	0.964998	1	1	3.51889	3.57029	10.8786	10.4628
ENSG00000090932.10_2	DLL3	chr19:39989535-39999121	+	protein_coding	0.0674357	1.04785	1	1	2.3097	2.24227	3.7314	3.9578
ENSG00000090971.4_2	NAT14	chr19:55996371-55998935	+	protein_coding	1.1381	2.20091	1	1	3.93051	2.7924	5.92783	14.2476
ENSG00000090975.12_3	PITPNM2	chr12:123468027-123634562	-	protein_coding	-0.0452802	0.969102	1	1	2.1513	2.19658	3.58391	3.44228
ENSG00000090989.17_2	EXOC1	chr4:56719782-56771200	+	protein_coding	-0.100387	0.932783	1	1	2.29266	2.39304	4.25265	3.89958
ENSG00000091009.7_3	RBM27	chr5:145583163-145668695	+	protein_coding	-0.122482	0.918606	1	1	3.69435	3.81683	13.0923	11.9452
ENSG00000091039.16_3	OSBPL8	chr12:76745577-76953589	-	protein_coding	-0.311688	0.805699	1	1	2.7094	3.02109	7.11782	5.54052
ENSG00000091073.19_3	DTX2	chr7:76090993-76135312	+	protein_coding	0.0443047	1.03119	1	1	3.68931	3.645	11.51	11.9001
ENSG00000091127.13_2	PUS7	chr7:105080108-105162714	-	protein_coding	-0.294285	0.815476	1	1	3.2482	3.54249	10.6518	8.5018
ENSG00000091129.19_3	NRCAM	chr7:107788068-108097161	-	protein_coding	-0.366986	0.7754	1	1	4.238	4.60499	23.3355	17.8698
ENSG00000091136.13_2	LAMB1	chr7:107564244-107643700	-	protein_coding	-0.101017	0.932376	1	1	5.69707	5.79809	54.6414	50.8787
ENSG00000091140.13_2	DLD	chr7:107531415-107572175	+	protein_coding	-0.225622	0.855226	1	1	3.63932	3.86494	13.5701	11.4607
ENSG00000091157.13_3	WDR7	chr18:54318574-54703837	+	protein_coding	-0.0346952	0.976238	1	1	1.50625	1.54094	1.90984	1.8407
ENSG00000091164.12_3	TXNL1	chr18:54264439-54318831	-	protein_coding	-0.143562	0.905281	1	1	2.39865	2.54221	4.82482	4.2731
ENSG00000091317.7_2	CMTM6	chr3:32522804-32544900	-	protein_coding	-0.161852	0.893877	1	1	4.13053	4.29238	18.5945	16.5151
ENSG00000091409.14_3	ITGA6	chr2:173292082-173371010	+	protein_coding	-0.0795206	0.946372	1	1	3.64482	3.72434	12.2172	11.5084
ENSG00000091436.16_2	MAP3K20	chr2:173940163-174132738	+	protein_coding	-0.149015	0.901866	1	1	3.16287	3.31188	8.93063	7.95609
ENSG00000091483.6_2	FH	chr1:241660903-241683061	-	protein_coding	0.0479408	1.03379	1	1	5.30384	5.2559	37.2107	38.5017
ENSG00000091490.10_3	SEL1L3	chr4:25749049-25865382	-	protein_coding	0.0835823	1.05965	1	1	3.98781	3.90422	13.9723	14.8653
ENSG00000091527.15_2	CDV3	chr3:133292574-133309105	+	protein_coding	0.298015	1.22945	1	1	4.40478	4.10676	16.229	20.1822
ENSG00000091542.8_2	ALKBH5	chr17:18086392-18113268	+	protein_coding	0.0806089	1.05746	1	1	5.60486	5.52425	45.0219	47.6666
ENSG00000091583.10_3	APOH	chr17:64208151-64252643	-	protein_coding	0.0265735	1.01859	1	1	1.05228	1.0257	1.03595	1.0738
ENSG00000091622.15_3	PITPNM3	chr17:6354584-6459814	-	protein_coding	-0.100895	0.932454	1	1	1.30015	1.40105	1.64093	1.46255
ENSG00000091640.7_2	SPAG7	chr17:4862521-4871167	-	protein_coding	0.139505	1.10153	1	1	3.78235	3.64284	11.4912	12.7594
ENSG00000091651.8_3	ORC6	chr16:46723555-46732306	+	protein_coding	0.206398	1.1538	1	1	2.74197	2.53557	4.79806	5.68983
ENSG00000091656.15_4	ZFHX4	chr8:77593454-77779521	+	protein_coding	-0.107905	0.927934	1	1	0.879395	0.9873	0.982472	0.839604
ENSG00000091732.15_2	ZC3HC1	chr7:129658126-129691291	-	protein_coding	-0.0836412	0.943673	1	1	2.90436	2.988	6.93373	6.48684
ENSG00000091844.7_2	RGS17	chr6:153325594-153452384	-	protein_coding	-0.102204	0.931609	1	1	1.15817	1.26038	1.39558	1.23175
ENSG00000091947.9_2	TMEM101	chr17:42088556-42101314	-	protein_coding	0.140605	1.10237	1	1	3.49786	3.35726	9.24791	10.297
ENSG00000091986.15_3	CCDC80	chr3:112315641-112368377	-	protein_coding	-0.225699	0.855181	1	1	2.45079	2.67649	5.39297	4.46715
ENSG00000092010.14_2	PSME1	chr14:24605367-24608176	+	protein_coding	0.361562	1.28482	1	1	5.52548	5.16392	34.8505	45.0613
ENSG00000092020.10_3	PPP2R3C	chr14:35554673-35591723	-	protein_coding	-0.14616	0.903653	1	1	1.90665	2.05281	3.14912	2.74937
ENSG00000092036.18_4	HAUS4	chr14:23415437-23426370	-	protein_coding	0.120509	1.08712	1	1	3.38177	3.26126	8.58819	9.4235
ENSG00000092094.10_2	OSGEP	chr14:20914570-20923264	-	protein_coding	0.0247388	1.0173	1	1	2.36545	2.34071	4.06551	4.15312
ENSG00000092096.16_3	SLC22A17	chr14:23815515-23822121	-	protein_coding	0.0114225	1.00795	1	1	1.48443	1.47301	1.776	1.79807
ENSG00000092098.16_3	RNF31	chr14:24615892-24629870	+	protein_coding	0.205142	1.1528	1	1	2.7437	2.53856	4.8101	5.69788
ENSG00000092108.20_4	SCFD1	chr14:31091318-31205018	+	protein_coding	-0.286014	0.820165	1	1	1.88923	2.17524	3.51662	2.70437
ENSG00000092140.14_3	G2E3	chr14:31028329-31089269	+	protein_coding	-0.29129	0.817171	1	1	1.68551	1.9768	2.93618	2.21653
ENSG00000092148.12_3	HECTD1	chr14:31569318-31677010	-	protein_coding	-0.301268	0.811539	1	1	3.62322	3.92449	14.1841	11.3225
ENSG00000092199.17_4	HNRNPC	chr14:21677295-21737653	-	protein_coding	0.110444	1.07956	1	1	5.51161	5.40116	41.2583	44.6203
ENSG00000092201.9_2	SUPT16H	chr14:21819631-21852425	-	protein_coding	-0.15052	0.900926	1	1	5.11526	5.26578	37.4731	33.6614
ENSG00000092203.13_4	TOX4	chr14:21944756-21967319	+	protein_coding	0.302707	1.23346	1	1	3.49239	3.18968	8.1241	10.2542
ENSG00000092208.16_3	GEMIN2	chr14:39583427-39606177	+	protein_coding	0.0130225	1.00907	1	1	2.3559	2.34287	4.07312	4.11912
ENSG00000092330.15_3	TINF2	chr14:24708849-24711880	-	protein_coding	0.161332	1.11832	1	1	2.64176	2.48043	4.58063	5.24092
ENSG00000092439.13_4	TRPM7	chr15:50844670-50979012	-	protein_coding	-0.405697	0.754871	1	1	2.6661	3.0718	7.40822	5.34713
ENSG00000092445.11_3	TYRO3	chr15:41849873-41875784	+	protein_coding	-0.0249908	0.982827	1	1	1.73972	1.76471	2.39807	2.33971
ENSG00000092470.11_2	WDR76	chr15:44119161-44160617	+	protein_coding	-0.13384	0.911403	1	1	3.01949	3.15333	7.89705	7.10879
ENSG00000092531.9_2	SNAP23	chr15:42783431-42837554	+	protein_coding	-0.0691609	0.953192	1	1	1.3876	1.45676	1.74491	1.61643
ENSG00000092621.12_3	PHGDH	chr1:120191034-120286849	+	protein_coding	0.132163	1.09594	1	1	1.91128	1.77912	2.43217	2.76143
ENSG00000092820.17_2	EZR	chr6:159186773-159240444	-	protein_coding	0.14479	1.10557	1	1	6.60889	6.4641	87.285	96.6052
ENSG00000092841.18_4	MYL6	chr12:56551945-56557280	+	protein_coding	0.0905658	1.06479	1	1	5.2547	5.16414	34.8558	37.1788
ENSG00000092847.11_3	AGO1	chr1:36335409-36396129	+	protein_coding	-1.16478	0.446032	1	1	1.6979	2.86268	6.27364	2.24428
ENSG00000092853.13_2	CLSPN	chr1:36185819-36235568	-	protein_coding	-0.211907	0.863395	1	1	3.05865	3.27056	8.6502	7.33194
ENSG00000092871.16_3	RFFL	chr17:33333009-33416338	-	protein_coding	0.0297855	1.02086	1	1	3.06383	3.03404	7.19101	7.36187
ENSG00000092929.11_3	UNC13D	chr17:73823306-73840798	-	protein_coding	-0.156341	0.897298	1	1	1.64777	1.80411	2.49214	2.13349
ENSG00000092931.11_3	MFSD11	chr17:74731947-74777531	+	protein_coding	-0.0073696	0.994905	1	1	1.6616	1.66897	2.17987	2.16367
ENSG00000092964.17_4	DPYSL2	chr8:26371538-26515694	+	protein_coding	0.706257	1.63157	1	1	6.0658	5.35954	40.0565	65.9864
ENSG00000092969.11_2	TGFB2	chr1:218519577-218617961	+	protein_coding	0.0645957	1.04579	1	1	3.31348	3.24888	8.5063	8.94161
ENSG00000092978.10_2	GPATCH2	chr1:217600334-217804424	-	protein_coding	-0.229991	0.85264	1	1	1.61102	1.84101	2.58261	2.05468
ENSG00000093000.18_3	NUP50	chr22:45559722-45583896	+	protein_coding	-0.215559	0.861213	1	1	2.9776	3.19316	8.14614	6.87677
ENSG00000093009.9_2	CDC45	chr22:19466982-19508135	+	protein_coding	-0.00394821	0.997267	1	1	3.09388	3.09782	7.56127	7.53787
ENSG00000093010.13_3	COMT	chr22:19929130-19957498	+	protein_coding	0.136224	1.09902	1	1	2.87392	2.7377	5.67006	6.33056
ENSG00000093100.13_4	AC016026.1	chr22:18270418-18294263	-	processed_transcript	0.588898	1.5041	1	1	1.24562	0.656722	0.576497	1.37121
ENSG00000093144.18_3	ECHDC1	chr6:127609855-127664754	-	protein_coding	0.0087657	1.00609	1	1	1.76489	1.75612	2.37789	2.39848
ENSG00000093167.17_3	LRRFIP2	chr3:37094147-37225180	-	protein_coding	-0.0975399	0.934625	1	1	2.38488	2.48242	4.58833	4.223
ENSG00000093183.13_3	SEC22C	chr3:42589461-42642572	-	protein_coding	0.0358227	1.02514	1	1	2.61948	2.58366	4.99458	5.14529
ENSG00000093217.9_2	XYLB	chr3:38388251-38462839	+	protein_coding	-0.0791695	0.946602	1	1	1.76853	1.8477	2.59926	2.40706
ENSG00000094631.18_3	HDAC6	chrX:48659784-48683392	+	protein_coding	0.114377	1.08251	1	1	2.49044	2.37606	4.19117	4.61948
ENSG00000094804.9_2	CDC6	chr17:38443885-38460909	+	protein_coding	-0.0932494	0.937409	1	1	3.92098	4.01423	15.1586	14.1472
ENSG00000094841.13_2	UPRT	chrX:74493920-74524435	+	protein_coding	1.11931	2.17244	1	1	2.17504	1.05573	1.07876	3.51599
ENSG00000094880.10_2	CDC23	chr5:137523337-137549032	-	protein_coding	0.0532533	1.0376	1	1	3.66947	3.61622	11.2628	11.7239
ENSG00000094914.12_3	AAAS	chr12:53701240-53718648	-	protein_coding	0.0313352	1.02196	1	1	3.882	3.85067	13.4267	13.7434
ENSG00000094916.15_4	CBX5	chr12:54624724-54673917	-	protein_coding	-0.125957	0.916396	1	1	5.29865	5.42461	41.9507	38.3598
ENSG00000094975.13_2	SUCO	chr1:172501489-172580973	+	protein_coding	0.173658	1.12791	1	1	1.89441	1.72075	2.29608	2.7177
ENSG00000095002.13_3	MSH2	chr2:47630108-47789450	+	protein_coding	-0.168834	0.889561	1	1	3.40918	3.57801	10.9423	9.62345
ENSG00000095015.5_2	MAP3K1	chr5:56111401-56191979	+	protein_coding	0.0424718	1.02988	1	1	1.47333	1.43086	1.69607	1.77662
ENSG00000095059.15_2	DHPS	chr19:12786531-12792716	-	protein_coding	-0.0763943	0.948425	1	1	2.95781	3.03421	7.19196	6.76946
ENSG00000095066.11_4	HOOK2	chr19:12873817-12983554	-	protein_coding	-0.0577862	0.960737	1	1	1.67106	1.72884	2.31462	2.18448
ENSG00000095139.13_2	ARCN1	chr11:118443105-118473748	+	protein_coding	0.694858	1.61873	1	1	4.94749	4.25263	18.062	29.8561
ENSG00000095203.14_2	EPB41L4B	chr9:111934255-112083244	-	protein_coding	0.0720655	1.05122	1	1	2.32512	2.25306	3.76692	4.01108
ENSG00000095209.11_3	TMEM38B	chr9:108456825-108538893	+	protein_coding	-0.0504273	0.96565	1	1	2.1623	2.21273	3.63551	3.47628
ENSG00000095261.13_1	PSMD5	chr9:123577774-123605262	-	protein_coding	-0.0233661	0.983934	1	1	4.09725	4.12062	16.3952	16.1157
ENSG00000095319.14_3	NUP188	chr9:131709978-131769375	+	protein_coding	0.100646	1.07225	1	1	4.26244	4.1618	16.8989	18.1921
ENSG00000095321.16_3	CRAT	chr9:131857089-131873468	-	protein_coding	0.0498211	1.03514	1	1	4.13878	4.08896	16.0176	16.6156
ENSG00000095380.10_2	NANS	chr9:100819021-100845357	+	protein_coding	0.0565661	1.03999	1	1	3.06854	3.01198	7.06669	7.38926
ENSG00000095383.19_2	TBC1D2	chr9:100961281-101018003	-	protein_coding	-0.00663249	0.995413	1	1	3.92061	3.92724	14.2131	14.1433
ENSG00000095397.13_3	WHRN	chr9:117164360-117267730	-	protein_coding	-0.0838631	0.943528	1	1	1.43605	1.51991	1.86774	1.70579
ENSG00000095485.17_3	CWF19L1	chr10:101992055-102027437	-	protein_coding	-0.270355	0.829116	1	1	2.92953	3.19988	8.18885	6.61862
ENSG00000095539.15_3	SEMA4G	chr10:102729275-102745628	+	protein_coding	0.395937	1.3158	1	1	1.93674	1.5408	1.90957	2.8284
ENSG00000095564.13_2	BTAF1	chr10:93683526-93790082	+	protein_coding	-0.290721	0.817493	1	1	3.06064	3.35136	9.20611	7.34343
ENSG00000095574.11_2	IKZF5	chr10:124750322-124768333	-	protein_coding	-0.081381	0.945152	1	1	1.53218	1.61357	2.06007	1.89223
ENSG00000095739.10_2	BAMBI	chr10:28966271-28971868	+	protein_coding	0.328647	1.25583	1	1	3.62746	3.29882	8.84107	11.3588
ENSG00000095752.6_3	IL11	chr19:55875757-55881831	-	protein_coding	-0.344217	0.787736	1	1	4.51257	4.85678	27.9759	21.8254
ENSG00000095787.21_3	WAC	chr10:28821422-28912041	+	protein_coding	-0.149137	0.90179	1	1	3.1938	3.34293	9.14665	8.15015
ENSG00000095794.19_4	CREM	chr10:35415719-35501886	+	protein_coding	0.0377426	1.02651	1	1	2.0618	2.02406	3.06727	3.17508
ENSG00000095906.16_3	NUBP2	chr16:1832902-1839192	+	protein_coding	-0.00634742	0.99561	1	1	2.65331	2.65966	5.31884	5.2911
ENSG00000095951.16_3	HIVEP1	chr6:12008995-12165232	+	protein_coding	0.853139	1.80643	1	1	2.33142	1.47828	1.78616	4.03299
ENSG00000096060.14_2	FKBP5	chr6:35541362-35696360	-	protein_coding	0.00801128	1.00557	1	1	2.10009	2.09208	3.26363	3.28737
ENSG00000096063.15_3	SRPK1	chr6:35800743-35889119	-	protein_coding	-0.0294813	0.979773	1	1	3.81115	3.84063	13.3266	13.0368
ENSG00000096070.19_3	BRPF3	chr6:36164521-36200567	+	protein_coding	-0.503566	0.705361	1	1	1.61396	2.11753	3.33949	2.06091
ENSG00000096080.11_3	MRPS18A	chr6:43639040-43655528	-	protein_coding	0.154829	1.11329	1	1	4.42228	4.26745	18.2589	20.4407
ENSG00000096092.5_2	TMEM14A	chr6:52535907-52551386	+	protein_coding	-0.0957387	0.935793	1	1	4.03942	4.13516	16.5714	15.4432
ENSG00000096093.15_3	EFHC1	chr6:52226921-52394684	+	protein_coding	0.00923791	1.00642	1	1	0.617751	0.608513	0.524687	0.534481
ENSG00000096384.19_2	HSP90AB1	chr6:44213903-44221625	+	protein_coding	0.0349231	1.0245	1	1	8.84729	8.81237	448.559	459.574
ENSG00000096401.7_2	CDC5L	chr6:44355262-44418163	+	protein_coding	-0.148211	0.902369	1	1	3.1554	3.30362	8.87387	7.90987
ENSG00000096433.10_2	ITPR3	chr6:33588142-33664351	+	protein_coding	0.153833	1.11252	1	1	4.98368	4.82985	27.44	30.6401
ENSG00000096654.15_2	ZNF184	chr6:27418522-27440897	-	protein_coding	0.0364631	1.0256	1	1	1.60845	1.57199	1.97314	2.04924
ENSG00000096696.13_3	DSP	chr6:7541808-7586950	+	protein_coding	-0.16693	0.890736	1	1	4.83849	5.00542	31.1203	27.6108
ENSG00000096717.11_2	SIRT1	chr10:69644427-69678147	+	protein_coding	-0.178172	0.883822	1	1	2.76929	2.94747	6.71393	5.81774
ENSG00000096746.17_2	HNRNPH3	chr10:70090931-70102948	+	protein_coding	-0.18822	0.877688	1	1	3.98235	4.17057	17.008	14.8054
ENSG00000096872.15_2	IFT74	chr9:26947037-27062928	+	protein_coding	0.00238641	1.00166	1	1	2.06143	2.05905	3.16711	3.17401
ENSG00000096968.13_3	JAK2	chr9:4984390-5128183	+	protein_coding	-0.0216111	0.985132	1	1	1.14438	1.16599	1.24387	1.21051
ENSG00000097007.17_3	ABL1	chr9:133589333-133763062	+	protein_coding	0.164972	1.12114	1	1	5.39632	5.23135	36.5657	41.1166
ENSG00000097021.19_2	ACOT7	chr1:6324329-6454451	-	protein_coding	0.135816	1.09871	1	1	4.22418	4.08837	16.0107	17.6899
ENSG00000097033.14_2	SH3GLB1	chr1:87170253-87213867	+	protein_coding	-0.0610122	0.958591	1	1	2.95887	3.01988	7.11102	6.77516
ENSG00000097046.12_2	CDC7	chr1:91966450-91991321	+	protein_coding	0.0716094	1.05089	1	1	2.01651	1.9449	2.85012	3.04605
ENSG00000097096.8_2	SYDE2	chr1:85622556-85666729	-	protein_coding	-0.163813	0.892663	1	1	0.816016	0.979829	0.972231	0.760537
ENSG00000099194.5_2	SCD	chr10:102106881-102124591	+	protein_coding	0.11158	1.08041	1	1	9.12057	9.00899	514.201	555.629
ENSG00000099203.6_3	TMED1	chr19:10943114-10946994	-	protein_coding	0.61058	1.52687	1	1	3.40868	2.7981	5.95525	9.61978
ENSG00000099204.18_3	ABLIM1	chr10:116190872-116444762	-	protein_coding	-0.0131938	0.990896	1	1	3.73081	3.74401	12.3986	12.2766
ENSG00000099219.13_2	ERMP1	chr9:5765076-5833117	-	protein_coding	-0.0215721	0.985159	1	1	3.82503	3.8466	13.3861	13.1726
ENSG00000099246.16_2	RAB18	chr10:27793103-27831166	+	protein_coding	-0.263204	0.833235	1	1	2.24316	2.50636	4.68185	3.73432
ENSG00000099250.17_3	NRP1	chr10:33466420-33625190	-	protein_coding	-0.0604326	0.958977	1	1	4.63511	4.69554	24.9119	23.8489
ENSG00000099256.18_2	PRTFDC1	chr10:25137536-25241533	-	protein_coding	0.191967	1.14232	1	1	2.91973	2.72776	5.62429	6.56705
ENSG00000099282.9_3	TSPAN15	chr10:71211229-71267425	+	protein_coding	0.206533	1.15391	1	1	4.57244	4.36591	19.619	22.7926
ENSG00000099284.13_2	H2AFY2	chr10:71812552-71872036	+	protein_coding	-0.045477	0.968969	1	1	4.70847	4.75395	25.9825	25.1452
ENSG00000099290.15_3	WASHC2A	chr10:51827648-51893266	+	protein_coding	-0.0528874	0.964005	1	1	1.8984	1.95129	2.8672	2.728
ENSG00000099308.10_3	MAST3	chr19:18208603-18262502	+	protein_coding	0.272095	1.20756	1	1	2.10292	1.83082	2.55739	3.29577
ENSG00000099326.8_2	MZF1	chr19:59073298-59084942	-	protein_coding	-0.0135467	0.990654	1	1	2.01617	2.02971	3.08323	3.04507
ENSG00000099330.8_2	OCEL1	chr19:17337013-17340028	+	protein_coding	0.0314946	1.02207	1	1	1.74063	1.70913	2.26964	2.3418
ENSG00000099331.13_3	MYO9B	chr19:17186591-17325346	+	protein_coding	0.0223261	1.0156	1	1	3.52896	3.50663	10.3658	10.5431
ENSG00000099337.4_2	KCNK6	chr19:38810484-38822716	+	protein_coding	-0.246765	0.842784	1	1	1.38546	1.63222	2.0999	1.61255
ENSG00000099341.11_3	PSMD8	chr19:38865176-38874464	+	protein_coding	0.100399	1.07207	1	1	6.23625	6.13585	69.3195	74.3874
ENSG00000099364.16_3	FBXL19	chr16:30934376-30960104	+	protein_coding	-0.260409	0.834851	1	1	3.31557	3.57598	10.9255	8.95603
ENSG00000099365.10_2	STX1B	chr16:31000577-31021982	-	protein_coding	0.0246578	1.01724	1	1	1.04691	1.02225	1.03108	1.0661
ENSG00000099377.13_3	HSD3B7	chr16:30996528-31000473	+	protein_coding	0.127005	1.09202	1	1	2.9969	2.8699	6.31014	6.98285
ENSG00000099381.17_2	SETD1A	chr16:30968615-30995985	+	protein_coding	0.0528309	1.0373	1	1	3.6484	3.59557	11.0885	11.5394
ENSG00000099385.11_4	BCL7C	chr16:30844947-30906281	-	protein_coding	0.162065	1.11889	1	1	2.73605	2.57399	4.95453	5.66245
ENSG00000099617.3_2	EFNA2	chr19:1286153-1300236	+	protein_coding	-0.19968	0.870744	1	1	1.38508	1.58476	1.99957	1.61186
ENSG00000099622.13_3	CIRBP	chr19:1259383-1274879	+	protein_coding	-0.534761	0.690273	1	1	2.31149	2.84625	6.1913	3.96396
ENSG00000099624.7_3	ATP5D	chr19:1241745-1244825	+	protein_coding	0.146396	1.1068	1	1	3.52187	3.37547	9.3781	10.4865
ENSG00000099625.12_3	CBARP	chr19:1228286-1238026	-	protein_coding	0.103488	1.07437	1	1	1.23552	1.13203	1.19167	1.35466
ENSG00000099783.11_3	HNRNPM	chr19:8509651-8553998	+	protein_coding	0.0153388	1.01069	1	1	5.01639	5.00105	31.0234	31.3657
ENSG00000099785.10_2	MARCH2	chr19:8478154-8503901	+	protein_coding	0.322066	1.25012	1	1	2.90507	2.58301	4.99187	6.49056
ENSG00000099795.6_2	NDUFB7	chr19:14676890-14682874	-	protein_coding	0.115141	1.08308	1	1	5.80545	5.69031	50.636	54.926
ENSG00000099797.13_3	TECR	chr19:14627897-14676792	+	protein_coding	0.194616	1.14442	1	1	3.75931	3.56469	10.8326	12.5414
ENSG00000099800.7_3	TIMM13	chr19:2425622-2427892	-	protein_coding	-0.0196428	0.986477	1	1	4.39431	4.41395	20.3173	20.029
ENSG00000099804.8_2	CDC34	chr19:531712-542092	+	protein_coding	0.695132	1.61903	1	1	4.48798	3.79285	12.8599	21.4397
ENSG00000099810.18_3	MTAP	chr9:21802542-21937650	+	protein_coding	0.114691	1.08274	1	1	0.903006	0.788315	0.727057	0.869959
ENSG00000099812.8_2	MISP	chr19:751126-764318	+	protein_coding	-0.104401	0.930191	1	1	5.44216	5.54656	45.7391	42.4763
ENSG00000099814.15_2	CEP170B	chr14:105331617-105363107	+	protein_coding	0.0655209	1.04646	1	1	3.65737	3.59185	11.0574	11.6177
ENSG00000099817.11_2	POLR2E	chr19:1086578-1095379	-	protein_coding	-0.0395592	0.972952	1	1	3.96706	4.00662	15.0736	14.6388
ENSG00000099821.13_2	POLRMT	chr19:617224-633604	-	protein_coding	0.0369932	1.02597	1	1	3.98905	3.95206	14.477	14.879
ENSG00000099822.2_2	HCN2	chr19:589893-617159	+	protein_coding	0.183839	1.1359	1	1	3.95097	3.76713	12.615	14.4654
ENSG00000099849.14_3	RASSF7	chr11:560404-564021	+	protein_coding	-0.652334	0.63625	1	1	1.57625	2.22859	3.68675	1.98194
ENSG00000099860.8_3	GADD45B	chr19:2476120-2478257	+	protein_coding	0.580906	1.49579	1	1	3.05926	2.47835	4.57261	7.33545
ENSG00000099864.17_3	PALM	chr19:708939-748329	+	protein_coding	0.807625	1.75033	1	1	3.106	2.29838	3.91904	7.60994
ENSG00000099875.14_3	MKNK2	chr19:2037464-2051243	-	protein_coding	0.108866	1.07838	1	1	3.69654	3.58767	11.0226	11.9649
ENSG00000099889.13_2	ARVCF	chr22:19957419-20004331	-	protein_coding	0.237332	1.17881	1	1	0.973873	0.73654	0.666176	0.964106
ENSG00000099899.14_4	TRMT2A	chr22:20099389-20104915	-	protein_coding	0.218482	1.16351	1	1	2.06497	1.84649	2.59623	3.18425
ENSG00000099901.16_3	RANBP1	chr22:20103461-20114880	+	protein_coding	0.0218228	1.01524	1	1	4.55373	4.53191	22.1335	22.4861
ENSG00000099904.15_2	ZDHHC8	chr22:20116979-20135530	+	protein_coding	-0.0449583	0.969318	1	1	2.77952	2.82448	6.08356	5.86622
ENSG00000099910.16_3	KLHL22	chr22:20795806-20850170	-	protein_coding	0.155519	1.11382	1	1	2.26811	2.11259	3.32468	3.81692
ENSG00000099917.17_3	MED15	chr22:20850200-20941919	+	protein_coding	0.0370737	1.02603	1	1	2.98749	2.95042	6.72974	6.93095
ENSG00000099940.11_3	SNAP29	chr22:21213271-21245506	+	protein_coding	-0.00830708	0.994259	1	1	3.07307	3.08137	7.4642	7.4156
ENSG00000099942.12_2	CRKL	chr22:21271714-21308037	+	protein_coding	0.122051	1.08828	1	1	4.42343	4.30138	18.7172	20.4578
ENSG00000099949.18_3	LZTR1	chr22:21333751-21353327	+	protein_coding	0.143623	1.10468	1	1	2.03894	1.89531	2.72003	3.10943
ENSG00000099956.18_4	SMARCB1	chr22:24129150-24176703	+	protein_coding	-0.27168	0.828354	1	1	3.85499	4.12667	16.4683	13.47
ENSG00000099968.17_2	BCL2L13	chr22:18111621-18213621	+	protein_coding	-0.0107528	0.992574	1	1	3.13079	3.14155	7.82469	7.75916
ENSG00000099974.7_3	DDTL	chr22:24309089-24314721	+	protein_coding	-0.0533492	0.963697	1	1	3.02339	3.07674	7.43704	7.13075
ENSG00000099977.13_3	DDT	chr22:24313554-24322660	-	protein_coding	-0.0340192	0.976696	1	1	3.71731	3.75133	12.4668	12.1529
ENSG00000099991.17_4	CABIN1	chr22:24407642-24574596	+	protein_coding	0.0546075	1.03858	1	1	3.45303	3.39842	9.54451	9.95128
ENSG00000099992.15_3	TBC1D10A	chr22:30687979-30723035	-	protein_coding	0.0367806	1.02582	1	1	1.19994	1.16316	1.23947	1.29729
ENSG00000099994.10_2	SUSD2	chr22:24577227-24585078	+	protein_coding	0.138565	1.10081	1	1	3.82314	3.68457	11.8578	13.154
ENSG00000099995.18_3	SF3A1	chr22:30727977-30752936	-	protein_coding	0.0922869	1.06606	1	1	4.55775	4.46546	21.0921	22.5515
ENSG00000099998.17_3	GGT5	chr22:24615622-24641110	-	protein_coding	0.119999	1.08673	1	1	0.796931	0.676932	0.598736	0.737401
ENSG00000099999.14_4	RNF215	chr22:30764800-30817760	-	protein_coding	-0.0615608	0.958227	1	1	1.32676	1.38833	1.61775	1.5084
ENSG00000100003.17_3	SEC14L2	chr22:30792846-30821305	+	protein_coding	0.172104	1.1267	1	1	1.41405	1.24194	1.36517	1.66484
ENSG00000100014.19_4	SPECC1L	chr22:24666785-24813708	+	protein_coding	-0.0239899	0.983509	1	1	2.38191	2.4059	4.29964	4.21225
ENSG00000100023.18_3	PPIL2	chr22:22020298-22054304	+	protein_coding	0.0084105	1.00585	1	1	2.10215	2.09374	3.26852	3.29347
ENSG00000100028.11_3	SNRPD3	chr22:24951471-25005947	+	protein_coding	-0.146018	0.903741	1	1	4.47321	4.61923	23.5769	21.2111
ENSG00000100029.17_2	PES1	chr22:30972612-31003070	-	protein_coding	-0.0760417	0.948657	1	1	4.48656	4.5626	22.6309	21.4176
ENSG00000100030.14_2	MAPK1	chr22:22108789-22221970	-	protein_coding	0.0232302	1.01623	1	1	3.66735	3.64412	11.5023	11.7052
ENSG00000100031.18_4	GGT1	chr22:24979718-25024972	+	protein_coding	0.064429	1.04567	1	1	3.73299	3.66856	11.7159	12.2967
ENSG00000100034.13_3	PPM1F	chr22:22273793-22307209	-	protein_coding	0.0523539	1.03696	1	1	2.74212	2.68977	5.45208	5.69052
ENSG00000100036.12_3	SLC35E4	chr22:31031639-31065003	+	protein_coding	0.0939968	1.06732	1	1	1.38043	1.28644	1.43925	1.60347
ENSG00000100038.19_3	TOP3B	chr22:22311397-22337213	-	protein_coding	-0.0572856	0.961071	1	1	1.69084	1.74812	2.35921	2.22844
ENSG00000100056.11_3	ESS2	chr22:19117792-19132197	-	protein_coding	-0.0487753	0.966757	1	1	1.90875	1.95753	2.88395	2.75484
ENSG00000100065.14_3	CARD10	chr22:37886400-37915549	-	protein_coding	0.0495393	1.03493	1	1	2.86221	2.81267	6.02584	6.27129
ENSG00000100068.11_3	LRP5L	chr22:25747385-25801344	-	protein_coding	0.135569	1.09853	1	1	1.40159	1.26602	1.40497	1.64192
ENSG00000100075.9_2	SLC25A1	chr22:19163088-19166343	-	protein_coding	0.00736458	1.00512	1	1	5.22097	5.2136	36.1066	36.2965
ENSG00000100077.14_3	GRK3	chr22:25960816-26125261	+	protein_coding	-0.0131953	0.990895	1	1	1.33064	1.34384	1.53826	1.51515
ENSG00000100083.18_3	GGA1	chr22:38004482-38029571	+	protein_coding	0.0523912	1.03698	1	1	1.86046	1.80807	2.50173	2.63123
ENSG00000100084.14_3	HIRA	chr22:19318221-19434973	-	protein_coding	0.0169496	1.01182	1	1	3.38285	3.3659	9.30949	9.43133
ENSG00000100092.20_3	SH3BP1	chr22:38030661-38062939	+	protein_coding	-0.796868	0.575597	1	1	1.3443	2.14117	3.4112	1.53907
ENSG00000100097.11_2	LGALS1	chr22:38071615-38075813	+	protein_coding	0.097925	1.07023	1	1	7.37657	7.27864	154.271	165.176
ENSG00000100099.20_2	HPS4	chr22:26839389-26879803	-	protein_coding	-0.182404	0.881233	1	1	1.83617	2.01857	3.05183	2.5706
ENSG00000100100.12_3	PIK3IP1	chr22:31677579-31688520	-	protein_coding	0.146014	1.10651	1	1	0.882452	0.736437	0.666057	0.843506
ENSG00000100104.13_3	SRRD	chr22:26879843-26890624	+	protein_coding	0.118446	1.08557	1	1	2.67104	2.55259	4.86688	5.36888
ENSG00000100105.17_3	PATZ1	chr22:31721790-31742218	-	protein_coding	0.0373567	1.02623	1	1	2.94142	2.90407	6.48533	6.68168
ENSG00000100106.19_4	TRIOBP	chr22:38093011-38172563	+	protein_coding	0.0199454	1.01392	1	1	2.38867	2.36872	4.16484	4.23674
ENSG00000100109.16_3	TFIP11	chr22:26887191-26908471	-	protein_coding	0.0449221	1.03163	1	1	2.67174	2.62682	5.17661	5.37196
ENSG00000100116.16_3	GCAT	chr22:38203912-38213183	+	protein_coding	0.354645	1.27867	1	1	1.39189	1.03725	1.05231	1.62422
ENSG00000100124.14_3	ANKRD54	chr22:38226862-38245334	-	protein_coding	0.152613	1.11158	1	1	2.81751	2.6649	5.34182	6.04945
ENSG00000100129.17_4	EIF3L	chr22:38244875-38285414	+	protein_coding	0.0226136	1.0158	1	1	5.26811	5.2455	36.9361	37.5354
ENSG00000100138.13_2	SNU13	chr22:42069934-42086508	-	protein_coding	-0.0663128	0.955076	1	1	3.68413	3.75044	12.4584	11.8538
ENSG00000100139.13_3	MICALL1	chr22:38301664-38338829	+	protein_coding	-0.0420139	0.971298	1	1	2.8825	2.92451	6.59216	6.37425
ENSG00000100142.14_3	POLR2F	chr22:38348614-38437922	+	protein_coding	0.204812	1.15254	1	1	2.06637	1.86156	2.634	3.18831
ENSG00000100147.13_2	CCDC134	chr22:42196683-42222303	+	protein_coding	7.57472e-05	1.00005	1	1	2.76374	2.76367	5.79121	5.79157
ENSG00000100150.16_3	DEPDC5	chr22:32149937-32303020	+	protein_coding	0.256805	1.19483	1	1	1.59608	1.33928	1.53025	2.02322
ENSG00000100151.15_2	PICK1	chr22:38452318-38471708	+	protein_coding	-0.0491267	0.966521	1	1	1.54864	1.59777	2.02674	1.92541
ENSG00000100154.14_2	TTC28	chr22:28374002-29075853	-	protein_coding	0.208819	1.15574	1	1	2.84885	2.64003	5.23344	6.20425
ENSG00000100162.14_2	CENPM	chr22:42334725-42343168	-	protein_coding	-0.0649471	0.95598	1	1	2.86199	2.92694	6.60496	6.2702
ENSG00000100167.19_2	SEPT3	chr22:42372276-42394225	+	protein_coding	0.197543	1.14674	1	1	1.84432	1.64678	2.13133	2.59083
ENSG00000100196.10_2	KDELR3	chr22:38864067-38879452	+	protein_coding	0.248224	1.18774	1	1	3.17362	2.92539	6.5968	8.02306
ENSG00000100201.20_2	DDX17	chr22:38879445-38903665	-	protein_coding	-0.142441	0.905985	1	1	5.15867	5.30111	38.427	34.7203
ENSG00000100206.9_2	DMC1	chr22:38914954-38966291	-	protein_coding	0.302375	1.23317	1	1	0.742164	0.439788	0.356405	0.672683
ENSG00000100207.18_4	TCF20	chr22:42556019-42739622	-	protein_coding	0.0541364	1.03824	1	1	2.31826	2.26412	3.80361	3.98729
ENSG00000100209.9_2	HSCB	chr22:29138019-29153503	+	protein_coding	0.00188643	1.00131	1	1	2.49715	2.49527	4.63833	4.6457
ENSG00000100211.10_2	CBY1	chr22:39052641-39069859	+	protein_coding	0.274067	1.20921	1	1	2.82933	2.55526	4.87773	6.10742
ENSG00000100216.5_2	TOMM22	chr22:39077953-39081426	+	protein_coding	0.0716316	1.0509	1	1	5.02457	4.95293	29.9729	31.5495
ENSG00000100219.16_4	XBP1	chr22:29190543-29196585	-	protein_coding	-0.397901	0.758962	1	1	3.91526	4.31317	18.8789	14.0873
ENSG00000100220.11_2	RTCB	chr22:32783569-32808242	-	protein_coding	-0.0629186	0.957325	1	1	4.82086	4.88378	28.5232	27.2633
ENSG00000100221.10_3	JOSD1	chr22:39081548-39097561	-	protein_coding	0.161128	1.11816	1	1	3.70821	3.54708	10.689	12.0702
ENSG00000100225.17_2	FBXO7	chr22:32870663-32894816	+	protein_coding	0.0229841	1.01606	1	1	3.14401	3.12103	7.70007	7.83979
ENSG00000100226.15_3	GTPBP1	chr22:39101728-39134304	+	protein_coding	0.429342	1.34662	1	1	2.51024	2.08089	3.23069	4.69713
ENSG00000100227.17_2	POLDIP3	chr22:42979727-43010968	-	protein_coding	0.112197	1.08087	1	1	4.37461	4.26241	18.1917	19.7438
ENSG00000100228.12_2	RAB36	chr22:23487513-23506537	+	protein_coding	0.0392643	1.02759	1	1	1.97482	1.93556	2.82527	2.9308
ENSG00000100239.15_3	PPP6R2	chr22:50781733-50883519	+	protein_coding	0.21278	1.15892	1	1	2.80018	2.5874	5.01015	5.96527
ENSG00000100241.20_3	SBF1	chr22:50883429-50913453	-	protein_coding	0.0386143	1.02713	1	1	3.3371	3.29848	8.83881	9.10571
ENSG00000100242.15_3	SUN2	chr22:39130730-39190148	-	protein_coding	-0.550505	0.682781	1	1	3.12807	3.67858	11.8045	7.74264
ENSG00000100243.20_3	CYB5R3	chr22:43013846-43045574	-	protein_coding	0.0471095	1.03319	1	1	3.09948	3.05237	7.29571	7.57107
ENSG00000100246.12_3	DNAL4	chr22:39174513-39190203	-	protein_coding	0.193703	1.1437	1	1	2.44587	2.25216	3.76397	4.44853
ENSG00000100258.17_3	LMF2	chr22:50941378-50946120	-	protein_coding	0.0301702	1.02113	1	1	3.82574	3.79557	12.8861	13.1796
ENSG00000100263.13_3	RHBDD3	chr22:29655841-29664198	-	protein_coding	-0.071903	0.951382	1	1	2.23587	2.30777	3.95117	3.71045
ENSG00000100266.18_3	PACSIN2	chr22:43231418-43411151	-	protein_coding	0.0768957	1.05475	1	1	4.334	4.25711	18.1213	19.1681
ENSG00000100271.16_2	TTLL1	chr22:43435650-43485434	-	protein_coding	0.00598208	1.00416	1	1	1.5631	1.55712	1.94265	1.95488
ENSG00000100280.16_2	AP1B1	chr22:29723669-29819168	-	protein_coding	0.0473579	1.03337	1	1	3.86889	3.82154	13.1383	13.6101
ENSG00000100281.13_3	HMGXB4	chr22:35653445-35691800	+	protein_coding	0.180071	1.13294	1	1	2.49843	2.31836	3.98766	4.65071
ENSG00000100284.20_3	TOM1	chr22:35695268-35743987	+	protein_coding	0.206693	1.15404	1	1	2.32043	2.11373	3.3281	3.99479
ENSG00000100288.19_3	CHKB	chr22:51017378-51039884	-	protein_coding	0.0842649	1.06015	1	1	1.84376	1.75949	2.38579	2.58944
ENSG00000100290.2_2	BIK	chr22:43506754-43525718	+	protein_coding	0.350411	1.27492	1	1	1.2652	0.914793	0.885299	1.40361
ENSG00000100292.16_2	HMOX1	chr22:35776354-35790207	+	protein_coding	-0.337841	0.791225	1	1	4.63622	4.97406	30.4297	23.868
ENSG00000100294.12_2	MCAT	chr22:43528212-43539400	-	protein_coding	0.0895383	1.06403	1	1	2.84285	2.75331	5.74265	6.17437
ENSG00000100296.13_3	THOC5	chr22:29901868-29951205	-	protein_coding	-0.226205	0.854881	1	1	3.03409	3.26029	8.58177	7.19127
ENSG00000100297.15_3	MCM5	chr22:35796056-35821423	+	protein_coding	0.00979333	1.00681	1	1	4.09654	4.08675	15.9916	16.1073
ENSG00000100299.17_2	ARSA	chr22:51061182-51066601	-	protein_coding	0.115397	1.08327	1	1	2.70217	2.58678	5.00755	5.50781
ENSG00000100300.17_2	TSPO	chr22:43547520-43559248	+	protein_coding	0.114825	1.08284	1	1	4.53391	4.41908	20.3932	22.1655
ENSG00000100302.6_2	RASD2	chr22:35936915-35950048	+	protein_coding	0.262619	1.19965	1	1	1.66044	1.39782	1.63503	2.16113
ENSG00000100304.12_2	TTLL12	chr22:43562628-43583139	-	protein_coding	0.0766455	1.05456	1	1	4.07373	3.99708	14.9677	15.8389
ENSG00000100307.12_3	CBX7	chr22:39516172-39548679	-	protein_coding	0.0679063	1.04819	1	1	0.98005	0.912144	0.88184	0.972534
ENSG00000100311.16_2	PDGFB	chr22:39619364-39640756	-	protein_coding	-0.153372	0.899146	1	1	2.46983	2.6232	5.16114	4.53977
ENSG00000100316.15_2	RPL3	chr22:39708887-39716394	-	protein_coding	0.0622711	1.04411	1	1	7.14212	7.07984	134.284	140.251
ENSG00000100319.12_2	ZMAT5	chr22:30126945-30163000	-	protein_coding	0.0299209	1.02096	1	1	2.31652	2.2866	3.87905	3.98129
ENSG00000100320.22_3	RBFOX2	chr22:36134783-36424473	-	protein_coding	-0.0250279	0.982802	1	1	3.64369	3.66872	11.7173	11.4986
ENSG00000100321.14_3	SYNGR1	chr22:39745930-39781593	+	protein_coding	-0.0771158	0.947951	1	1	1.5575	1.63461	2.10504	1.94343
ENSG00000100324.13_2	TAB1	chr22:39795746-39833065	+	protein_coding	-0.0378852	0.974082	1	1	2.67928	2.71717	5.5758	5.40537
ENSG00000100325.14_3	ASCC2	chr22:30184597-30234293	-	protein_coding	-0.164767	0.892072	1	1	2.93195	3.09671	7.55468	6.6314
ENSG00000100330.15_3	MTMR3	chr22:30279144-30426855	+	protein_coding	0.206301	1.15373	1	1	2.36746	2.16116	3.47276	4.16033
ENSG00000100335.13_3	MIEF1	chr22:39895437-39914137	+	protein_coding	-0.2819	0.822507	1	1	2.48724	2.76914	5.81701	4.60704
ENSG00000100342.20_2	APOL1	chr22:36649056-36663576	+	protein_coding	0.133384	1.09686	1	1	1.43134	1.29795	1.4588	1.69697
ENSG00000100344.10_3	PNPLA3	chr22:44319619-44360368	+	protein_coding	-0.153483	0.899077	1	1	1.44394	1.59742	2.02602	1.72062
ENSG00000100345.20_2	MYH9	chr22:36677327-36784063	-	protein_coding	0.111148	1.08009	1	1	7.34433	7.23318	149.454	161.504
ENSG00000100347.14_3	SAMM50	chr22:44351301-44406411	+	protein_coding	-0.0150182	0.989644	1	1	3.09292	3.10794	7.6215	7.53222
ENSG00000100348.9_2	TXN2	chr22:36863083-36878077	-	protein_coding	0.0453973	1.03197	1	1	4.1892	4.14381	16.6771	17.2422
ENSG00000100350.14_3	FOXRED2	chr22:36883237-36903148	-	protein_coding	0.205583	1.15315	1	1	3.51186	3.30628	8.89211	10.4071
ENSG00000100353.17_2	EIF3D	chr22:36906897-36925483	-	protein_coding	0.104583	1.07518	1	1	4.91866	4.81408	27.1308	29.2457
ENSG00000100354.20_4	TNRC6B	chr22:40440821-40731812	+	protein_coding	-0.0742907	0.949809	1	1	2.67901	2.7533	5.74258	5.40416
ENSG00000100359.20_3	SGSM3	chr22:40766595-40806293	+	protein_coding	0.467343	1.38256	1	1	1.77677	1.30943	1.47844	2.42659
ENSG00000100360.14_3	IFT27	chr22:37154246-37172300	-	protein_coding	-0.142407	0.906006	1	1	1.81601	1.95842	2.88636	2.52107
ENSG00000100364.18_3	KIAA0930	chr22:45586219-45636650	-	protein_coding	0.216025	1.16153	1	1	3.44855	3.23253	8.39912	9.91735
ENSG00000100372.14_3	SLC25A17	chr22:41165634-41215403	-	protein_coding	0.0522014	1.03685	1	1	2.41921	2.36701	4.15871	4.34879
ENSG00000100376.11_2	FAM118A	chr22:45704849-45737836	+	protein_coding	-0.0700191	0.952625	1	1	1.34415	1.41417	1.66507	1.53881
ENSG00000100379.17_3	KCTD17	chr22:37447776-37459430	+	protein_coding	0.183014	1.13525	1	1	3.19863	3.01562	7.08709	8.18089
ENSG00000100380.13_3	ST13	chr22:41220539-41253026	-	protein_coding	-0.0153501	0.989416	1	1	5.31672	5.33207	39.2821	38.8557
ENSG00000100387.8_2	RBX1	chr22:41347351-41369313	+	protein_coding	0.114078	1.08228	1	1	3.38981	3.27573	8.68484	9.48174
ENSG00000100393.12_3	EP300	chr22:41487790-41576083	+	protein_coding	-0.121804	0.919038	1	1	3.61469	3.7365	12.329	11.2499
ENSG00000100395.14_2	L3MBTL2	chr22:41601209-41627275	+	protein_coding	0.372799	1.29486	1	1	2.40801	2.03522	3.09884	4.30743
ENSG00000100401.19_3	RANGAP1	chr22:41641615-41682255	-	protein_coding	0.00714591	1.00497	1	1	4.84898	4.84183	27.6771	27.8195
ENSG00000100403.11_2	ZC3H7B	chr22:41697526-41756151	+	protein_coding	0.0142115	1.0099	1	1	3.5151	3.50089	10.3207	10.4327
ENSG00000100410.7_2	PHF5A	chr22:41855721-41864729	-	protein_coding	-0.174697	0.885953	1	1	4.72217	4.89687	28.7923	25.3945
ENSG00000100412.15_2	ACO2	chr22:41865129-41924993	+	protein_coding	0.0882347	1.06307	1	1	4.62779	4.53955	22.2564	23.7231
ENSG00000100413.16_2	POLR3H	chr22:41921808-41940610	-	protein_coding	0.118005	1.08523	1	1	2.85264	2.73463	5.6559	6.2232
ENSG00000100416.12_2	TRMU	chr22:46726772-46753237	+	protein_coding	-0.0664613	0.954978	1	1	1.93861	2.00507	3.01408	2.83335
ENSG00000100417.11_2	PMM1	chr22:41972898-41985894	-	protein_coding	0.26866	1.20469	1	1	1.96437	1.69571	2.23936	2.90243
ENSG00000100418.7_2	DESI1	chr22:41994032-42017100	-	protein_coding	0.103775	1.07458	1	1	3.46435	3.36058	9.27153	10.0376
ENSG00000100422.13_2	CERK	chr22:47080308-47134158	-	protein_coding	0.128553	1.0932	1	1	3.5621	3.43355	9.80439	10.8113
ENSG00000100425.18_2	BRD1	chr22:50166931-50221160	-	protein_coding	0.122649	1.08873	1	1	2.69349	2.57084	4.94155	5.46876
ENSG00000100426.6_3	ZBED4	chr22:50247490-50283726	+	protein_coding	0.0338652	1.02375	1	1	3.30547	3.2716	8.65717	8.88654
ENSG00000100429.17_3	HDAC10	chr22:50683612-50689834	-	protein_coding	0.0348056	1.02442	1	1	0.649352	0.614547	0.531077	0.568464
ENSG00000100439.10_2	ABHD4	chr14:23067146-23082121	+	protein_coding	0.0536941	1.03792	1	1	4.16245	4.10876	16.2528	16.907
ENSG00000100441.9_2	KHNYN	chr14:24898492-24911040	+	protein_coding	-0.114	0.924023	1	1	2.99676	3.11076	7.63835	6.98203
ENSG00000100442.10_2	FKBP3	chr14:45584803-45604522	-	protein_coding	0.354982	1.27897	1	1	4.91567	4.56069	22.5996	29.1832
ENSG00000100445.17_3	SDR39U1	chr14:24908972-24912111	-	protein_coding	-0.171378	0.887994	1	1	1.99452	2.1659	3.48747	2.98485
ENSG00000100461.17_3	RBM23	chr14:23362415-23388393	-	protein_coding	-0.0594992	0.959597	1	1	2.30906	2.36856	4.16425	3.95559
ENSG00000100462.15_3	PRMT5	chr14:23389720-23398794	-	protein_coding	0.238916	1.18011	1	1	5.04706	4.80814	27.0153	32.061
ENSG00000100473.15_2	COCH	chr14:31343720-31364271	+	protein_coding	-0.0387613	0.97349	1	1	3.40091	3.43967	9.85039	9.56275
ENSG00000100478.14_4	AP4S1	chr14:31494312-31565656	+	protein_coding	-0.361031	0.778608	1	1	1.08938	1.45041	1.73286	1.12783
ENSG00000100479.12_2	POLE2	chr14:50110273-50155140	-	protein_coding	-0.0882474	0.940665	1	1	2.17825	2.2665	3.81155	3.52606
ENSG00000100483.13_3	VCPKMT	chr14:50575350-50583318	-	protein_coding	0.504352	1.41849	1	1	1.75528	1.25093	1.37995	2.37593
ENSG00000100485.11_2	SOS2	chr14:50583838-50698276	-	protein_coding	-0.228328	0.853624	1	1	2.30122	2.52955	4.7739	3.92873
ENSG00000100490.9_2	CDKL1	chr14:50796122-50883179	-	protein_coding	0.058505	1.04139	1	1	0.827409	0.768904	0.703975	0.774496
ENSG00000100503.23_3	NIN	chr14:51186481-51297839	-	protein_coding	-0.463823	0.725062	1	1	2.4321	2.89592	6.44321	4.39679
ENSG00000100504.16_2	PYGL	chr14:51324609-51411454	-	protein_coding	0.026177	1.01831	1	1	5.1303	5.10412	33.3949	34.0246
ENSG00000100505.13_2	TRIM9	chr14:51441980-51562779	-	protein_coding	-0.262196	0.833818	1	1	2.06924	2.33144	4.03307	3.19667
ENSG00000100519.11_3	PSMC6	chr14:53173890-53195305	+	protein_coding	-0.178601	0.88356	1	1	2.87569	3.05429	7.30677	6.33953
ENSG00000100522.8_2	GNPNAT1	chr14:53241912-53258386	-	protein_coding	-0.0540153	0.963252	1	1	3.4741	3.52811	10.5364	10.1124
ENSG00000100523.14_3	DDHD1	chr14:53503463-53620000	-	protein_coding	-0.0408491	0.972083	1	1	1.21927	1.26012	1.39515	1.32828
ENSG00000100526.19_3	CDKN3	chr14:54863567-54886936	+	protein_coding	-0.000735923	0.99949	1	1	3.92129	3.92202	14.1582	14.1504
ENSG00000100528.11_2	CNIH1	chr14:54890278-54908149	-	protein_coding	-0.136194	0.909917	1	1	3.62211	3.7583	12.532	11.313
ENSG00000100532.11_2	CGRRF1	chr14:54976530-55006027	+	protein_coding	-0.0809864	0.945411	1	1	1.12842	1.2094	1.31242	1.18619
ENSG00000100554.11_3	ATP6V1D	chr14:67761088-67826982	-	protein_coding	0.079693	1.05679	1	1	3.01804	2.93835	6.66532	7.10065
ENSG00000100557.9_2	C14orf105	chr14:57936019-57960585	-	protein_coding	-0.402394	0.756602	1	1	1.16532	1.56772	1.96435	1.24283
ENSG00000100558.8_2	PLEK2	chr14:67853700-67878917	-	protein_coding	-0.242344	0.84537	1	1	3.29632	3.53866	10.621	8.82405
ENSG00000100564.8_3	PIGH	chr14:68048672-68067004	-	protein_coding	0.0098986	1.00688	1	1	2.01371	2.00381	3.01057	3.03818
ENSG00000100567.12_3	PSMA3	chr14:58711549-58738730	+	protein_coding	-0.0754691	0.949033	1	1	4.05565	4.13112	16.5223	15.6293
ENSG00000100568.10_3	VTI1B	chr14:68113792-68141548	-	protein_coding	-0.0527483	0.964098	1	1	3.28282	3.33557	9.095	8.73257
ENSG00000100575.13_2	TIMM9	chr14:58875212-58894332	-	protein_coding	0.0179017	1.01249	1	1	3.6831	3.6652	11.6863	11.8447
ENSG00000100577.18_2	GSTZ1	chr14:77787227-77797940	+	protein_coding	-0.29895	0.812844	1	1	1.46468	1.76363	2.39551	1.76002
ENSG00000100578.14_4	KIAA0586	chr14:58894103-59018007	+	protein_coding	-0.115246	0.923225	1	1	1.91632	2.03157	3.0885	2.7746
ENSG00000100580.7_2	TMED8	chr14:77801364-77843452	-	protein_coding	-0.0767026	0.948222	1	1	3.18108	3.25778	8.5651	8.06984
ENSG00000100583.4_2	SAMD15	chr14:77843032-77857840	+	protein_coding	-0.264841	0.83229	1	1	1.47529	1.74013	2.34066	1.78039
ENSG00000100591.7_3	AHSA1	chr14:77924213-77935817	+	protein_coding	-9.20425e-05	0.999936	1	1	5.76722	5.76731	53.4669	53.4634
ENSG00000100592.15_2	DAAM1	chr14:59655364-59838123	+	protein_coding	-0.118804	0.920951	1	1	0.940137	1.05894	1.0834	0.91871
ENSG00000100596.6_3	SPTLC2	chr14:77972340-78083116	-	protein_coding	-0.0674517	0.954322	1	1	3.23134	3.29879	8.84092	8.39141
ENSG00000100599.15_4	RIN3	chr14:92980118-93155339	+	protein_coding	-0.00210079	0.998545	1	1	2.26266	2.26476	3.80576	3.79877
ENSG00000100600.14_3	LGMN	chr14:93170152-93215047	-	protein_coding	0.132543	1.09622	1	1	3.8251	3.69256	11.9292	13.1733
ENSG00000100601.9_3	ALKBH1	chr14:78138747-78174363	-	protein_coding	-0.0380934	0.973941	1	1	2.62911	2.6672	5.35197	5.18644
ENSG00000100603.13_2	SNW1	chr14:78183942-78227550	-	protein_coding	0.149595	1.10926	1	1	4.93048	4.78089	26.491	29.4946
ENSG00000100605.16_3	ITPK1	chr14:93403259-93582665	-	protein_coding	0.0102443	1.00713	1	1	3.80172	3.79148	12.8468	12.9454
ENSG00000100612.13_2	DHRS7	chr14:60610838-60636574	-	protein_coding	-0.0578882	0.960669	1	1	3.44857	3.50646	10.3645	9.91753
ENSG00000100614.17_3	PPM1A	chr14:60712470-60765805	+	protein_coding	0.0278945	1.01952	1	1	2.34305	2.31515	3.97657	4.07373
ENSG00000100625.8_3	SIX4	chr14:61176246-61191066	-	protein_coding	-0.0738697	0.950086	1	1	1.56822	1.64209	2.12117	1.96538
ENSG00000100626.16_3	GALNT16	chr14:69725994-69823750	+	protein_coding	0.2599	1.1974	1	1	1.27267	1.01277	1.01779	1.41609
ENSG00000100629.16_3	CEP128	chr14:80943326-81425861	-	protein_coding	-0.0361027	0.975286	1	1	1.73778	1.77388	2.41973	2.33521
ENSG00000100632.10_2	ERH	chr14:69846840-69865344	-	protein_coding	-0.095793	0.935758	1	1	6.36634	6.46214	87.1651	81.5012
ENSG00000100644.16_3	HIF1A	chr14:62162231-62214977	+	protein_coding	-0.198533	0.871436	1	1	6.26722	6.46575	87.3865	76.0232
ENSG00000100647.7_2	SUSD6	chr14:70078313-70181859	+	protein_coding	0.105973	1.07622	1	1	2.30512	2.19915	3.59207	3.94208
ENSG00000100650.15_3	SRSF5	chr14:70193617-70238722	+	protein_coding	-0.0680243	0.953943	1	1	3.15809	3.22612	8.35747	7.9265
ENSG00000100664.10_3	EIF5	chr14:103799881-103811362	+	protein_coding	-0.0651295	0.95586	1	1	4.34141	4.40654	20.208	19.2719
ENSG00000100697.14_2	DICER1	chr14:95552565-95624347	-	protein_coding	-0.257485	0.836545	1	1	2.48886	2.74635	5.71016	4.61335
ENSG00000100711.13_2	ZFYVE21	chr14:104182067-104200005	+	protein_coding	0.0713211	1.05068	1	1	2.04895	1.97763	2.93845	3.13805
ENSG00000100714.15_3	MTHFD1	chr14:64854749-64930175	+	protein_coding	0.0649787	1.04607	1	1	4.71457	4.64959	24.0996	25.2559
ENSG00000100722.18_2	ZC3H14	chr14:89029253-89093940	+	protein_coding	-0.223131	0.856704	1	1	1.64824	1.87137	2.65879	2.1345
ENSG00000100726.14_2	TELO2	chr16:1543345-1560458	+	protein_coding	-0.0650516	0.955911	1	1	2.59784	2.66289	5.33301	5.0538
ENSG00000100731.15_3	PCNX1	chr14:71374122-71582099	+	protein_coding	-0.239844	0.846837	1	1	2.71451	2.95436	6.75087	5.56372
ENSG00000100744.14_2	GSKIP	chr14:96829789-96853625	+	protein_coding	0.391309	1.31158	1	1	1.43481	1.0435	1.06123	1.70347
ENSG00000100749.7_3	VRK1	chr14:97263641-97398059	+	protein_coding	-0.0120047	0.991713	1	1	3.50463	3.51664	10.4449	10.3501
ENSG00000100764.13_3	PSMC1	chr14:90722839-90741773	+	protein_coding	0.227318	1.17066	1	1	4.27779	4.05047	15.5697	18.3974
ENSG00000100784.10_3	RPS6KA5	chr14:91314206-91526980	-	protein_coding	0.0962703	1.06901	1	1	0.723757	0.627486	0.544871	0.651477
ENSG00000100796.17_2	PPP4R3A	chr14:91923955-91976898	-	protein_coding	-0.0863202	0.941922	1	1	3.6872	3.77352	12.6754	11.8812
ENSG00000100802.14_3	C14orf93	chr14:23455117-23479375	-	protein_coding	0.103134	1.0741	1	1	1.24344	1.1403	1.20427	1.36762
ENSG00000100804.18_3	PSMB5	chr14:23485752-23504439	-	protein_coding	-0.347235	0.786089	1	1	4.76803	5.11527	33.6617	26.2472
ENSG00000100811.12_3	YY1	chr14:100704635-100749129	+	protein_coding	0.539166	1.45313	1	1	4.14638	3.60722	11.1866	16.7087
ENSG00000100813.14_3	ACIN1	chr14:23527773-23564823	-	protein_coding	-0.0474794	0.967625	1	1	3.94771	3.99519	14.9467	14.4304
ENSG00000100814.17_2	CCNB1IP1	chr14:20779527-20801471	-	protein_coding	0.313376	1.24261	1	1	3.04438	2.73101	5.63919	7.24994
ENSG00000100815.12_4	TRIP11	chr14:92432335-92507240	-	protein_coding	-0.427505	0.743547	1	1	1.84037	2.26787	3.81613	2.58101
ENSG00000100823.11_3	APEX1	chr14:20923350-20925931	+	protein_coding	0.0728433	1.05179	1	1	4.71033	4.63749	23.8899	25.1789
ENSG00000100836.10_3	PABPN1	chr14:23790498-23795394	+	protein_coding	0.159829	1.11715	1	1	4.90483	4.745	25.8157	28.9572
ENSG00000100852.12_3	ARHGAP5	chr14:32545320-32628934	+	protein_coding	0.665407	1.58602	1	1	3.57362	2.90822	6.50689	10.906
ENSG00000100865.14_2	CINP	chr14:102807439-102829253	-	protein_coding	0.115351	1.08324	1	1	2.69419	2.57884	4.97458	5.4719
ENSG00000100883.11_3	SRP54	chr14:35451163-35498773	+	protein_coding	-0.281927	0.822492	1	1	3.39525	3.67717	11.792	9.52135
ENSG00000100888.12_3	CHD8	chr14:21853353-21924285	-	protein_coding	-0.192154	0.875298	1	1	3.97577	4.16792	16.9751	14.7335
ENSG00000100889.11_2	PCK2	chr14:24563262-24579807	+	protein_coding	0.118037	1.08526	1	1	2.67567	2.55763	4.88741	5.38935
ENSG00000100890.15_3	KIAA0391	chr14:35591052-35746820	+	protein_coding	0.119461	1.08633	1	1	2.48398	2.36452	4.14982	4.59439
ENSG00000100897.17_3	DCAF11	chr14:24583404-24594451	+	protein_coding	0.116129	1.08382	1	1	2.67208	2.55595	4.88055	5.37347
ENSG00000100902.10_3	PSMA6	chr14:35747839-35786699	+	protein_coding	-0.11675	0.922263	1	1	3.8648	3.98155	14.7967	13.5687
ENSG00000100906.10_2	NFKBIA	chr14:35870717-35873955	-	protein_coding	0.365908	1.28869	1	1	5.61249	5.24659	36.9647	47.9248
ENSG00000100908.13_2	EMC9	chr14:24608168-24610797	-	protein_coding	0.18751	1.1388	1	1	3.7805	3.59299	11.067	12.7418
ENSG00000100911.15_3	PSME2	chr14:24612571-24616779	-	protein_coding	-0.0815881	0.945017	1	1	3.68358	3.76517	12.5965	11.849
ENSG00000100916.13_3	BRMS1L	chr14:36295524-36401531	+	protein_coding	0.287786	1.22077	1	1	1.60568	1.31789	1.49302	2.04339
ENSG00000100918.12_3	REC8	chr14:24641062-24649463	+	protein_coding	0.156329	1.11445	1	1	0.650407	0.494077	0.40842	0.56961
ENSG00000100926.14_3	TM9SF1	chr14:24658349-24664893	-	protein_coding	-0.37494	0.771137	1	1	3.21088	3.58582	11.0071	8.25913
ENSG00000100934.14_3	SEC23A	chr14:39501123-39578850	-	protein_coding	-0.264003	0.832774	1	1	3.63265	3.89666	13.894	11.4033
ENSG00000100938.17_2	GMPR2	chr14:24701628-24708448	+	protein_coding	0.39784	1.31753	1	1	3.27982	2.88198	6.37161	8.71234
ENSG00000100941.8_2	PNN	chr14:39644387-39652422	+	protein_coding	-0.47738	0.718281	1	1	3.62499	4.10237	16.1765	11.3376
ENSG00000100949.14_2	RABGGTA	chr14:24734744-24740945	-	protein_coding	0.0962976	1.06903	1	1	1.87753	1.78123	2.4372	2.67446
ENSG00000100979.14_3	PLTP	chr20:44527260-44540794	-	protein_coding	-0.00757783	0.994761	1	1	0.942186	0.949764	0.931556	0.921437
ENSG00000100982.11_2	PCIF1	chr20:44563267-44576662	+	protein_coding	0.0916144	1.06556	1	1	3.66948	3.57786	10.9411	11.724
ENSG00000100983.9_2	GSS	chr20:33516233-33543620	-	protein_coding	0.137864	1.10027	1	1	4.93886	4.80099	26.8768	29.6722
ENSG00000100991.11_2	TRPC4AP	chr20:33590207-33680674	-	protein_coding	0.0258135	1.01805	1	1	4.90657	4.88076	28.4615	28.9934
ENSG00000100994.11_3	PYGB	chr20:25228705-25278650	+	protein_coding	0.0531291	1.03751	1	1	5.68135	5.62822	48.461	50.3165
ENSG00000100997.18_3	ABHD12	chr20:25275379-25371619	-	protein_coding	0.174116	1.12827	1	1	4.31281	4.1387	16.6146	18.8741
ENSG00000101000.5_3	PROCR	chr20:33759876-33804043	+	protein_coding	0.0300279	1.02103	1	1	5.49392	5.4639	43.1364	44.0647
ENSG00000101003.9_2	GINS1	chr20:25388363-25433264	+	protein_coding	0.0266813	1.01867	1	1	4.22465	4.19797	17.3533	17.6959
ENSG00000101004.14_3	NINL	chr20:25433341-25566153	-	protein_coding	-0.15344	0.899104	1	1	2.72301	2.87645	6.3434	5.60248
ENSG00000101017.13_3	CD40	chr20:44746911-44758502	+	protein_coding	0.172268	1.12683	1	1	1.2385	1.06623	1.09395	1.35953
ENSG00000101019.21_3	UQCC1	chr20:33890369-33999944	-	protein_coding	-0.0132671	0.990846	1	1	2.49729	2.51056	4.6984	4.64624
ENSG00000101040.19_3	ZMYND8	chr20:45837859-45985633	-	protein_coding	0.201051	1.14954	1	1	3.66957	3.46852	10.0695	11.7248
ENSG00000101049.14_3	SGK2	chr20:42187608-42216877	+	protein_coding	0.0891662	1.06376	1	1	2.08616	1.99699	2.99166	3.24615
ENSG00000101052.12_2	IFT52	chr20:42219571-42275936	+	protein_coding	0.224532	1.1684	1	1	3.1894	2.96487	6.80754	8.12232
ENSG00000101057.15_2	MYBL2	chr20:42295659-42345136	+	protein_coding	-0.0499186	0.965991	1	1	5.71492	5.76484	53.3736	51.5244
ENSG00000101076.16_3	HNF4A	chr20:42984340-43063236	+	protein_coding	0.0753059	1.05358	1	1	1.322	1.24669	1.37297	1.50012
ENSG00000101079.20_2	NDRG3	chr20:35280169-35374481	-	protein_coding	-0.0469169	0.968003	1	1	3.65564	3.70256	12.0191	11.6025
ENSG00000101084.17_3	C20orf24	chr20:35234137-35240960	+	protein_coding	0.307656	1.2377	1	1	5.88398	5.57632	46.7134	58.0546
ENSG00000101096.19_2	NFATC2	chr20:50003494-50179370	-	protein_coding	0.0336268	1.02358	1	1	0.595913	0.562286	0.476608	0.511429
ENSG00000101098.12_2	RIMS4	chr20:43380449-43438979	-	protein_coding	0.0497975	1.03512	1	1	1.13137	1.08157	1.11634	1.19067
ENSG00000101104.12_2	PABPC1L	chr20:43538703-43587676	+	protein_coding	0.0592131	1.0419	1	1	1.6074	1.54819	1.9245	2.04703
ENSG00000101109.11_2	STK4	chr20:43595115-43708600	+	protein_coding	0.0323846	1.0227	1	1	3.17899	3.1466	7.85569	8.05672
ENSG00000101115.12_2	SALL4	chr20:50398870-50419059	-	protein_coding	-0.251657	0.839931	1	1	1.03815	1.28981	1.44496	1.0536
ENSG00000101126.15_3	ADNP	chr20:49505456-49547777	-	protein_coding	-0.0523206	0.964384	1	1	2.96981	3.02213	7.12367	6.83434
ENSG00000101132.9_2	PFDN4	chr20:52824386-52844591	+	protein_coding	0.15458	1.1131	1	1	3.3593	3.20472	8.21973	9.26246
ENSG00000101138.11_3	CSTF1	chr20:54967427-54981425	+	protein_coding	0.0887251	1.06343	1	1	3.28626	3.19753	8.1739	8.7558
ENSG00000101146.12_3	RAE1	chr20:55926066-55954267	+	protein_coding	-0.0723453	0.951091	1	1	2.81245	2.8848	6.38603	6.02479
ENSG00000101150.17_3	TPD52L2	chr20:62496581-62522898	+	protein_coding	-0.0366068	0.974945	1	1	4.79383	4.83043	27.4515	26.7387
ENSG00000101152.10_2	DNAJC5	chr20:62526535-62567384	+	protein_coding	0.065537	1.04647	1	1	4.22779	4.16225	16.9046	17.7367
ENSG00000101158.13_3	NELFCD	chr20:57556263-57570188	+	protein_coding	-0.121765	0.919063	1	1	2.81738	2.93915	6.66959	6.04883
ENSG00000101160.13_2	CTSZ	chr20:57570240-57582302	-	protein_coding	0.0439265	1.03092	1	1	5.71586	5.67194	49.9827	51.5589
ENSG00000101161.7_2	PRPF6	chr20:62612488-62664453	+	protein_coding	0.219752	1.16453	1	1	5.39922	5.17947	35.239	41.2016
ENSG00000101166.15_2	PRELID3B	chr20:57608200-57617964	-	protein_coding	-0.196489	0.872672	1	1	3.48187	3.67836	11.8025	10.1724
ENSG00000101181.17_3	MTG2	chr20:60758085-60778624	+	protein_coding	0.100953	1.07248	1	1	2.137	2.03605	3.10121	3.39847
ENSG00000101182.14_3	PSMA7	chr20:60711791-60718496	-	protein_coding	0.0574911	1.04065	1	1	6.73971	6.68222	101.695	105.87
ENSG00000101187.15_2	SLCO4A1	chr20:61273797-61317137	+	protein_coding	0.0341008	1.02392	1	1	2.779	2.7449	5.70341	5.86375
ENSG00000101189.6_2	MRGBP	chr20:61427805-61433090	+	protein_coding	0.0354499	1.02488	1	1	3.83273	3.79728	12.9026	13.2485
ENSG00000101190.12_2	TCFL5	chr20:61472467-61493115	-	protein_coding	0.03651	1.02563	1	1	2.43853	2.40202	4.28543	4.4209
ENSG00000101191.16_3	DIDO1	chr20:61509090-61569304	-	protein_coding	-0.0983247	0.934117	1	1	3.47397	3.57229	10.8951	10.1114
ENSG00000101193.7_2	GID8	chr20:61569471-61579827	+	protein_coding	0.147052	1.1073	1	1	3.97975	3.8327	13.2481	14.777
ENSG00000101197.12_2	BIRC7	chr20:61867235-61871859	+	protein_coding	-0.0560959	0.961864	1	1	1.0786	1.1347	1.19573	1.11199
ENSG00000101198.14_2	NKAIN4	chr20:61872136-61904046	-	protein_coding	-0.0642773	0.956424	1	1	0.625476	0.689753	0.613007	0.542719
ENSG00000101199.12_3	ARFGAP1	chr20:61904137-61921145	+	protein_coding	-0.829323	0.562793	1	1	2.76076	3.59008	11.0427	5.77754
ENSG00000101210.10_2	EEF1A2	chr20:62119366-62130668	-	protein_coding	0.116978	1.08446	1	1	7.28498	7.168	142.808	154.954
ENSG00000101213.6_2	PTK6	chr20:62159354-62168723	-	protein_coding	-0.0728313	0.95077	1	1	1.04049	1.11332	1.16344	1.05693
ENSG00000101216.10_2	GMEB2	chr20:62218955-62258394	-	protein_coding	0.053498	1.03778	1	1	2.39375	2.34025	4.06391	4.25521
ENSG00000101220.17_2	C20orf27	chr20:3734155-3749034	-	protein_coding	0.000162128	1.00011	1	1	5.05891	5.05875	32.33	32.3337
ENSG00000101224.17_3	CDC25B	chr20:3767419-3786768	+	protein_coding	-0.00516362	0.996427	1	1	6.43189	6.43705	85.6456	85.336
ENSG00000101236.16_2	RNF24	chr20:3907956-3996229	-	protein_coding	-0.179378	0.883083	1	1	2.394	2.57338	4.95203	4.25614
ENSG00000101246.19_2	ARFRP1	chr20:62329995-62339377	-	protein_coding	0.122958	1.08897	1	1	1.90154	1.77859	2.4309	2.73613
ENSG00000101247.17_3	NDUFAF5	chr20:13765596-13802228	+	protein_coding	0.0788972	1.05621	1	1	1.73981	1.66091	2.16216	2.3399
ENSG00000101255.10_3	TRIB3	chr20:343479-378203	+	protein_coding	-0.0891713	0.940063	1	1	4.97652	5.06569	32.4907	30.4833
ENSG00000101265.15_2	RASSF2	chr20:4760669-4804291	-	protein_coding	0.0501928	1.0354	1	1	4.38443	4.33424	19.1714	19.8855
ENSG00000101266.17_3	CSNK2A1	chr20:454235-524465	-	protein_coding	0.0313805	1.02199	1	1	5.31304	5.28166	37.8991	38.7545
ENSG00000101290.13_3	CDS2	chr20:5107432-5178533	+	protein_coding	0.155029	1.11344	1	1	4.01119	3.85617	13.4818	15.1246
ENSG00000101294.16_3	HM13	chr20:30102231-30165726	+	protein_coding	0.0690075	1.04899	1	1	3.38825	3.31925	8.98143	9.47046
ENSG00000101298.13_3	SNPH	chr20:1246960-1289972	+	protein_coding	0.176578	1.1302	1	1	2.5342	2.35762	4.12523	4.79254
ENSG00000101310.14_3	SEC23B	chr20:18488137-18542059	+	protein_coding	-0.0107662	0.992565	1	1	4.98262	4.99338	30.8536	30.6168
ENSG00000101311.15_2	FERMT1	chr20:6055492-6104191	-	protein_coding	0.366249	1.289	1	1	3.31838	2.95213	6.73889	8.9754
ENSG00000101333.16_2	PLCB4	chr20:9049410-9461889	+	protein_coding	-0.30655	0.808573	1	1	1.9261	2.23265	3.69995	2.80025
ENSG00000101335.9_2	MYL9	chr20:35169887-35179850	+	protein_coding	0.192315	1.1426	1	1	0.682731	0.490416	0.40485	0.605176
ENSG00000101337.15_3	TM9SF4	chr20:30697309-30755061	+	protein_coding	-0.6029	0.658429	1	1	3.3767	3.9796	14.7753	9.38694
ENSG00000101343.14_2	CRNKL1	chr20:20015012-20036690	-	protein_coding	-0.0335737	0.976997	1	1	3.23445	3.26803	8.63327	8.41168
ENSG00000101346.13_3	POFUT1	chr20:30795683-30826470	+	protein_coding	0.205932	1.15343	1	1	4.45311	4.24717	17.9901	20.9038
ENSG00000101347.8_2	SAMHD1	chr20:35518632-35580246	-	protein_coding	0.0582101	1.04117	1	1	3.1151	3.05689	7.32175	7.66438
ENSG00000101350.7_2	KIF3B	chr20:30865467-30922814	+	protein_coding	0.0227447	1.01589	1	1	4.02088	3.99813	14.9793	15.2332
ENSG00000101361.16_3	NOP56	chr20:2632791-2639039	+	protein_coding	-0.0441927	0.969832	1	1	4.52857	4.57276	22.7979	22.08
ENSG00000101363.12_2	MANBAL	chr20:35918041-35945663	+	protein_coding	1.09967	2.14306	1	1	4.84617	3.74649	12.4217	27.7635
ENSG00000101365.20_3	IDH3B	chr20:2639041-2644865	-	protein_coding	0.113072	1.08153	1	1	4.49596	4.38288	19.8631	21.5641
ENSG00000101367.8_2	MAPRE1	chr20:31407699-31438211	+	protein_coding	0.0489551	1.03452	1	1	6.39695	6.34799	80.4584	83.27
ENSG00000101384.11_2	JAG1	chr20:10618332-10654755	-	protein_coding	-0.125652	0.916589	1	1	5.05037	5.17603	35.1526	32.1371
ENSG00000101391.20_3	CDK5RAP1	chr20:31946645-31989367	-	protein_coding	-0.0103589	0.992845	1	1	3.10905	3.11941	7.69033	7.62815
ENSG00000101400.5_2	SNTA1	chr20:31995761-32031698	-	protein_coding	0.204733	1.15247	1	1	2.8133	2.60857	5.09898	6.0289
ENSG00000101407.12_2	TTI1	chr20:36611409-36661870	-	protein_coding	0.178396	1.13163	1	1	3.73398	3.55558	10.7581	12.3058
ENSG00000101412.12_2	E2F1	chr20:32263489-32274210	-	protein_coding	0.0041309	1.00287	1	1	4.07904	4.07491	15.8528	15.9011
ENSG00000101413.11_2	RPRD1B	chr20:36661948-36756182	+	protein_coding	-1.24705	0.421308	1	1	1.78461	3.03166	7.17753	2.44525
ENSG00000101417.11_2	PXMP4	chr20:32290560-32308125	-	protein_coding	0.154572	1.11309	1	1	1.4893	1.33472	1.52227	1.80752
ENSG00000101421.3_2	CHMP4B	chr20:32399110-32442172	+	protein_coding	0.108844	1.07836	1	1	6.00774	5.8989	58.6685	63.3444
ENSG00000101439.8_3	CST3	chr20:23607343-23619110	-	protein_coding	0.155439	1.11376	1	1	5.02569	4.87025	28.2477	31.5749
ENSG00000101442.9_2	ACTR5	chr20:37377085-37401163	+	protein_coding	-0.124246	0.917483	1	1	2.78319	2.90744	6.50285	5.88374
ENSG00000101444.12_3	AHCY	chr20:32868074-32899608	-	protein_coding	0.0655643	1.04649	1	1	6.25778	6.19222	72.1212	75.5209
ENSG00000101445.9_2	PPP1R16B	chr20:37434348-37551667	+	protein_coding	0.386091	1.30685	1	1	1.50704	1.12095	1.17491	1.84227
ENSG00000101447.14_2	FAM83D	chr20:37554955-37581749	+	protein_coding	0.0669485	1.0475	1	1	5.07341	5.00646	31.1436	32.6704
ENSG00000101452.14_3	DHX35	chr20:37590942-37668366	+	protein_coding	0.256036	1.19419	1	1	1.86291	1.60687	2.04591	2.63741
ENSG00000101457.12_3	DNTTIP1	chr20:44420576-44440066	+	protein_coding	0.0547027	1.03865	1	1	3.57284	3.51813	10.4568	10.8996
ENSG00000101460.12_2	MAP1LC3A	chr20:33134658-33148149	+	protein_coding	0.492038	1.40643	1	1	1.8579	1.36586	1.5773	2.6248
ENSG00000101464.10_3	PIGU	chr20:33148346-33286594	-	protein_coding	0.0801001	1.05709	1	1	3.33762	3.25752	8.56339	9.10937
ENSG00000101473.16_2	ACOT8	chr20:44470360-44486045	-	protein_coding	0.13761	1.10008	1	1	1.77868	1.64107	2.11896	2.43111
ENSG00000101474.11_3	APMAP	chr20:24943561-24973615	-	protein_coding	0.148031	1.10806	1	1	6.18633	6.0383	64.7217	71.8234
ENSG00000101493.10_3	ZNF516	chr18:74070145-74207146	-	protein_coding	-0.0299945	0.979424	1	1	2.45828	2.48827	4.61105	4.4956
ENSG00000101544.8_2	ADNP2	chr18:77866915-77905406	+	protein_coding	-2.22247	0.214275	1	1	1.32433	3.5468	10.6867	1.50417
ENSG00000101546.12_3	RBFA	chr18:77794358-77806397	+	protein_coding	0.0742068	1.05278	1	1	3.00993	2.93572	6.6514	7.05526
ENSG00000101557.14_3	USP14	chr18:158383-214629	+	protein_coding	0.273801	1.20899	1	1	3.85599	3.58219	10.977	13.48
ENSG00000101558.13_2	VAPA	chr18:9913999-9960018	+	protein_coding	0.193692	1.14369	1	1	2.90097	2.70728	5.53089	6.46929
ENSG00000101574.14_3	METTL4	chr18:2537524-2571508	-	protein_coding	-0.245776	0.843362	1	1	1.06115	1.30692	1.47413	1.08659
ENSG00000101577.9_3	LPIN2	chr18:2916992-3013313	-	protein_coding	-0.00490177	0.996608	1	1	3.20016	3.20507	8.22191	8.19063
ENSG00000101596.14_3	SMCHD1	chr18:2655737-2805015	+	protein_coding	-0.464896	0.724523	1	1	2.18142	2.64631	5.26065	3.53599
ENSG00000101608.12_3	MYL12A	chr18:3247479-3256234	+	protein_coding	0.00129624	1.0009	1	1	5.30531	5.30401	38.5063	38.5418
ENSG00000101624.10_3	CEP76	chr18:12661832-12702776	-	protein_coding	-0.0368313	0.974794	1	1	1.39457	1.4314	1.69708	1.62909
ENSG00000101639.18_3	CEP192	chr18:12991361-13125051	+	protein_coding	-0.127077	0.915685	1	1	2.54888	2.67596	5.39063	4.8518
ENSG00000101654.17_3	RNMT	chr18:13726659-13764557	+	protein_coding	-0.27333	0.827408	1	1	1.84126	2.11459	3.33066	2.58322
ENSG00000101665.8_2	SMAD7	chr18:46446223-46477081	-	protein_coding	-0.0338119	0.976836	1	1	3.46401	3.49782	10.2966	10.0349
ENSG00000101745.16_3	ANKRD12	chr18:9136226-9285983	+	protein_coding	-0.270585	0.828984	1	1	0.648963	0.919547	0.891522	0.56804
ENSG00000101751.10_3	POLI	chr18:51795774-51847636	+	protein_coding	-0.126476	0.916066	1	1	0.828347	0.954823	0.938342	0.77565
ENSG00000101752.11_2	MIB1	chr18:19284918-19450918	+	protein_coding	-0.0435039	0.970296	1	1	2.90492	2.94842	6.71903	6.48974
ENSG00000101773.18_3	RBBP8	chr18:20378224-20606451	+	protein_coding	-0.0916356	0.938458	1	1	2.50843	2.60006	5.06313	4.68999
ENSG00000101782.14_3	RIOK3	chr18:21032787-21066567	+	protein_coding	-0.0274802	0.981132	1	1	1.70091	1.72839	2.31359	2.25107
ENSG00000101811.13_2	CSTF2	chrX:100075348-100095921	+	protein_coding	0.0579543	1.04099	1	1	4.22521	4.16726	16.9668	17.7032
ENSG00000101843.18_2	PSMD10	chrX:107327437-107334848	-	protein_coding	0.106706	1.07677	1	1	3.69797	3.59126	11.0525	11.9778
ENSG00000101844.17_3	ATG4A	chrX:107334898-107397901	+	protein_coding	0.228687	1.17177	1	1	2.09374	1.86505	2.64281	3.26852
ENSG00000101846.6_2	STS	chrX:7137497-7272851	+	protein_coding	-0.0263322	0.981913	1	1	0.775384	0.801717	0.743174	0.711646
ENSG00000101849.15_4	TBL1X	chrX:9431335-9687783	+	protein_coding	0.0319693	1.02241	1	1	3.94579	3.91382	14.0722	14.4099
ENSG00000101856.9_2	PGRMC1	chrX:118370208-118378429	+	protein_coding	-0.00897485	0.993798	1	1	5.87323	5.8822	57.9819	57.6161
ENSG00000101868.10_2	POLA1	chrX:24712036-25015103	+	protein_coding	-0.164755	0.89208	1	1	3.47474	3.63949	11.4623	10.1173
ENSG00000101871.14_3	MID1	chrX:10413350-10851773	-	protein_coding	0.240663	1.18154	1	1	4.27736	4.0367	15.4122	18.3916
ENSG00000101882.9_2	NKAP	chrX:119054635-119077735	-	protein_coding	-0.0382381	0.973844	1	1	1.83084	1.86907	2.65298	2.55743
ENSG00000101888.11_2	NXT2	chrX:108779010-108787919	+	protein_coding	0.17734	1.1308	1	1	2.07331	1.89597	2.72173	3.20852
ENSG00000101901.11_3	ALG13	chrX:110909039-111003877	+	protein_coding	-0.235393	0.849453	1	1	1.71787	1.95326	2.8725	2.28951
ENSG00000101911.12_3	PRPS2	chrX:12809474-12842341	+	protein_coding	0.484834	1.39942	1	1	4.42629	3.94146	14.3637	20.5004
ENSG00000101928.12_2	MOSPD1	chrX:134021656-134049297	-	protein_coding	-0.184154	0.880165	1	1	2.46016	2.64432	5.252	4.50279
ENSG00000101935.9_3	AMMECR1	chrX:109437414-109683461	-	protein_coding	-0.477616	0.718163	1	1	1.85051	2.32813	4.02153	2.60628
ENSG00000101940.17_2	WDR13	chrX:48448430-48467255	+	protein_coding	0.0445481	1.03136	1	1	2.16493	2.12038	3.3481	3.48445
ENSG00000101945.16_2	SUV39H1	chrX:48553945-48567403	+	protein_coding	0.862345	1.81799	1	1	3.46486	2.60251	5.07342	10.0414
ENSG00000101955.14_3	SRPX	chrX:38008589-38080177	-	protein_coding	0.15435	1.11292	1	1	3.21072	3.05637	7.31878	8.25814
ENSG00000101966.12_3	XIAP	chrX:122993574-123047829	+	protein_coding	-1.03656	0.487488	1	1	1.60845	2.64501	5.25499	2.04923
ENSG00000101972.18_3	STAG2	chrX:123094062-123556514	+	protein_coding	-0.169184	0.889346	1	1	3.42687	3.59606	11.0926	9.75454
ENSG00000101974.14_2	ATP11C	chrX:138808505-139027435	-	protein_coding	-0.188867	0.877294	1	1	2.14964	2.3385	4.05778	3.43716
ENSG00000101986.11_2	ABCD1	chrX:152990323-153010216	+	protein_coding	-0.0830876	0.944035	1	1	1.38984	1.47292	1.77584	1.62049
ENSG00000101997.12_2	CCDC22	chrX:49091927-49106987	+	protein_coding	0.0310727	1.02177	1	1	3.04463	3.01356	7.07553	7.25135
ENSG00000102007.10_2	PLP2	chrX:49028273-49031588	+	protein_coding	0.181993	1.13445	1	1	7.14874	6.96675	124.083	140.901
ENSG00000102024.17_3	PLS3	chrX:114795501-114885181	+	protein_coding	-0.339466	0.790334	1	1	5.84854	6.18801	71.9082	56.6218
ENSG00000102030.15_3	NAA10	chrX:153194695-153200676	-	protein_coding	0.104079	1.07481	1	1	3.93435	3.83027	13.2242	14.2883
ENSG00000102034.16_2	ELF4	chrX:129198849-129244691	-	protein_coding	0.0403397	1.02836	1	1	4.00335	3.96301	14.595	15.0372
ENSG00000102038.15_3	SMARCA1	chrX:128580478-128657477	-	protein_coding	-0.239786	0.846871	1	1	4.50165	4.74144	25.7494	21.6533
ENSG00000102043.15_3	MTMR8	chrX:63487961-63615311	-	protein_coding	0.392538	1.3127	1	1	0.934057	0.541518	0.455504	0.910641
ENSG00000102048.15_2	ASB9	chrX:15253410-15288589	-	protein_coding	0.0854442	1.06101	1	1	2.71111	2.62567	5.17171	5.54827
ENSG00000102054.17_3	RBBP7	chrX:16857406-16888537	-	protein_coding	0.011335	1.00789	1	1	4.18683	4.1755	17.0697	17.2122
ENSG00000102057.9_3	KCND1	chrX:48818639-48827976	-	protein_coding	-0.0539806	0.963275	1	1	0.70045	0.75443	0.686965	0.625011
ENSG00000102078.15_2	SLC25A14	chrX:129473862-129507335	+	protein_coding	0.178108	1.1314	1	1	2.11984	1.94173	2.84166	3.34645
ENSG00000102081.13_3	FMR1	chrX:146993469-147032645	+	protein_coding	-0.120937	0.91959	1	1	1.9788	2.09974	3.28632	2.94166
ENSG00000102096.9_2	PIM2	chrX:48770459-48776301	-	protein_coding	-0.0412399	0.971819	1	1	2.63178	2.67302	5.37764	5.19791
ENSG00000102098.17_3	SCML2	chrX:18257434-18372847	-	protein_coding	0.229584	1.1725	1	1	2.26021	2.03063	3.08583	3.79063
ENSG00000102100.15_3	SLC35A2	chrX:48760457-48769235	-	protein_coding	0.45173	1.36768	1	1	2.97898	2.52725	4.76472	6.88429
ENSG00000102103.15_3	PQBP1	chrX:48755195-48760420	+	protein_coding	-0.208768	0.865276	1	1	3.91183	4.1206	16.395	14.0514
ENSG00000102109.8_2	PCSK1N	chrX:48689504-48694035	-	protein_coding	-0.23504	0.849662	1	1	3.82955	4.06459	15.7326	13.2171
ENSG00000102119.10_2	EMD	chrX:153607557-153609883	+	protein_coding	-0.251588	0.839971	1	1	4.56743	4.81902	27.2274	22.7102
ENSG00000102125.15_3	TAZ	chrX:153639854-153650065	+	protein_coding	-0.183194	0.880751	1	1	2.41112	2.59431	5.039	4.31886
ENSG00000102128.8_3	RAB40AL	chrX:102192200-102193228	+	protein_coding	0.0590268	1.04176	1	1	0.810601	0.751574	0.683629	0.753942
ENSG00000102144.13_2	PGK1	chrX:77320685-77384793	+	protein_coding	0.133773	1.09716	1	1	7.10956	6.97579	124.87	137.099
ENSG00000102158.19_2	MAGT1	chrX:77081861-77151090	-	protein_coding	0.175484	1.12934	1	1	3.92817	3.75269	12.4794	14.2229
ENSG00000102172.15_3	SMS	chrX:21958691-22012953	+	protein_coding	-0.166141	0.891223	1	1	6.42061	6.58675	95.1188	84.6633
ENSG00000102178.12_2	UBL4A	chrX:153712056-153715009	-	protein_coding	0.184561	1.13647	1	1	4.58269	4.39813	20.0848	22.9623
ENSG00000102181.20_3	CD99L2	chrX:149934810-150067289	-	protein_coding	-0.662726	0.631683	1	1	3.87419	4.53691	22.2138	13.6638
ENSG00000102189.16_2	EEA1	chr12:93164413-93323107	-	protein_coding	-0.356019	0.781318	1	1	1.95362	2.30963	3.95757	2.87344
ENSG00000102218.5_2	RP2	chrX:46696375-46741793	+	protein_coding	-0.178159	0.88383	1	1	1.86757	2.04572	3.12881	2.64916
ENSG00000102221.13_3	JADE3	chrX:46771711-46920641	+	protein_coding	-0.109423	0.926959	1	1	3.01885	3.12828	7.7439	7.10523
ENSG00000102225.15_3	CDK16	chrX:47077259-47089396	+	protein_coding	0.0607949	1.04304	1	1	4.31145	4.25066	18.036	18.8553
ENSG00000102226.9_2	USP11	chrX:47092089-47107727	+	protein_coding	-0.0157655	0.989132	1	1	4.08012	4.09588	16.0995	15.9137
ENSG00000102241.11_2	HTATSF1	chrX:135579238-135594505	+	protein_coding	-0.159931	0.895068	1	1	4.18644	4.34638	19.3418	17.2073
ENSG00000102265.11_2	TIMP1	chrX:47441712-47446188	+	protein_coding	0.277056	1.21172	1	1	6.20074	5.92368	59.7024	72.5543
ENSG00000102271.13_2	KLHL4	chrX:86772752-86925050	+	protein_coding	-0.273996	0.827026	1	1	0.808716	1.08271	1.11801	0.751652
ENSG00000102287.18_3	GABRE	chrX:151121596-151143152	-	protein_coding	-0.0497887	0.966078	1	1	2.83621	2.88599	6.39215	6.14139
ENSG00000102302.7_2	FGD1	chrX:54471887-54522599	-	protein_coding	0.287602	1.22061	1	1	3.39196	3.10435	7.60011	9.49737
ENSG00000102309.12_3	PIN4	chrX:71401203-71522776	+	protein_coding	0.0936434	1.06706	1	1	2.77735	2.6837	5.42503	5.8559
ENSG00000102312.21_4	PORCN	chrX:48367350-48379202	+	protein_coding	0.221196	1.1657	1	1	2.70288	2.48168	4.58549	5.511
ENSG00000102316.16_2	MAGED2	chrX:54834032-54842445	+	protein_coding	0.415459	1.33372	1	1	4.5284	4.11295	16.3029	22.0773
ENSG00000102317.17_2	RBM3	chrX:48432837-48437454	+	protein_coding	0.274021	1.20917	1	1	5.16108	4.88706	28.5904	34.78
ENSG00000102362.15_2	SYTL4	chrX:99929488-99987110	-	protein_coding	0.0602907	1.04268	1	1	1.24921	1.18892	1.27981	1.37711
ENSG00000102384.13_2	CENPI	chrX:100353207-100418670	+	protein_coding	-0.342799	0.78851	1	1	2.80276	3.14556	7.84925	5.97772
ENSG00000102385.12_2	DRP2	chrX:100474758-100519486	+	protein_coding	-0.0907028	0.939065	1	1	0.552062	0.642765	0.561318	0.46618
ENSG00000102390.10_3	PBDC1	chrX:75392771-75398039	+	protein_coding	-0.320125	0.801	1	1	3.66346	3.98358	14.819	11.671
ENSG00000102393.9_2	GLA	chrX:100652791-100662913	-	protein_coding	-0.0290162	0.980088	1	1	4.55404	4.58305	22.9682	22.491
ENSG00000102401.19_3	ARMCX3	chrX:100877787-100882833	+	protein_coding	0.13042	1.09461	1	1	2.01317	1.88275	2.68776	3.03667
ENSG00000102452.15_2	NALCN	chr13:101706128-102068843	-	protein_coding	-0.100564	0.932669	1	1	1.26479	1.36535	1.57639	1.40292
ENSG00000102471.13_2	NDFIP2	chr13:80055259-80130210	+	protein_coding	-0.21774	0.859911	1	1	1.63055	1.84829	2.60074	2.09631
ENSG00000102531.16_3	FNDC3A	chr13:49550048-49783915	+	protein_coding	-0.273548	0.827283	1	1	3.61639	3.88994	13.8247	11.2643
ENSG00000102543.14_2	CDADC1	chr13:49822061-49867621	+	protein_coding	-0.0593186	0.959717	1	1	0.93602	0.995338	0.993548	0.913242
ENSG00000102554.13_2	KLF5	chr13:73629114-73651680	+	protein_coding	0.132731	1.09637	1	1	4.49946	4.36673	19.6309	21.619
ENSG00000102572.14_3	STK24	chr13:99097439-99230194	-	protein_coding	0.108219	1.0779	1	1	2.73748	2.62926	5.1871	5.66906
ENSG00000102580.14_3	DNAJC3	chr13:96329393-96447243	+	protein_coding	-0.104677	0.930013	1	1	3.36611	3.47079	10.0869	9.311
ENSG00000102595.19_3	UGGT2	chr13:96453834-96705736	-	protein_coding	-0.0960418	0.935596	1	1	1.80808	1.90412	2.7428	2.50175
ENSG00000102606.17_3	ARHGEF7	chr13:111766906-111958084	+	protein_coding	0.0511013	1.03606	1	1	2.24443	2.19333	3.57359	3.7385
ENSG00000102699.5_2	PARP4	chr13:24995064-25086948	-	protein_coding	-0.0311676	0.978628	1	1	4.46341	4.49458	21.5425	21.0608
ENSG00000102710.19_4	SUPT20H	chr13:37583449-37633850	-	protein_coding	0.00313611	1.00218	1	1	2.00613	2.00299	3.0083	3.01702
ENSG00000102738.7_2	MRPS31	chr13:41303271-41345309	-	protein_coding	-0.167339	0.890483	1	1	2.65928	2.82662	6.09411	5.31719
ENSG00000102743.14_3	SLC25A15	chr13:41363548-41384247	+	protein_coding	0.287871	1.22084	1	1	3.10952	2.82165	6.06971	7.63097
ENSG00000102753.9_3	KPNA3	chr13:50273443-50367057	-	protein_coding	-0.0820335	0.944725	1	1	3.93224	4.01427	15.1591	14.2659
ENSG00000102763.17_3	VWA8	chr13:42140973-42535256	-	protein_coding	-0.152889	0.899448	1	1	2.45009	2.60298	5.0754	4.4645
ENSG00000102780.16_3	DGKH	chr13:42614172-42830714	+	protein_coding	-0.224038	0.856166	1	1	1.00647	1.23051	1.3465	1.00899
ENSG00000102781.13_3	KATNAL1	chr13:30776767-30881621	-	protein_coding	-0.203397	0.868503	1	1	1.79966	2.00306	3.00848	2.48138
[truncated: 11,660 more rows]
